# Supplementary material for: Research on health education and health promotion during the process of schistosomiasis elimination II Awareness among university students in endemic regions
Source: PLoS Negl Trop Dis. 2025 Feb 18;19(2):e0012865. doi: 10.1371/journal.pntd.0012865 (PMC11835237; doi:10.1371/journal.pntd.0012865)
Supplement: S1 Data — (XLSX) [file pntd.0012865.s002.xlsx]

## Sheet: 数据库
Q1	Q2	Q3	Q4	Q5	Q6_1	Q6_2	Q6_3	Q6_4	Q6_5	Q6_6	Q6_7	Q6_8	Q7	Q8	Q9	Q10	Q11	Q12	Q13	Q14	Q15	Q16	Q17_1	Q17_2	Q17_3	Q17_4	Q17_5	Q18_1	Q18_2	Q18_3	Q18_4	Q18_5
2
1	2	2	1	2	0	0	0	0	0	0	0	1	4	2
2
2
2
2
1	2	1	1	1	0	0	0	0	0	0	0	1	2	2
1	2	2	1	1	1	0	0	0	0	0	0	0	2	1	4	2	1	4	1	1	2	2	1	1	1	0	0	1	1	1	0	0
1	2	1	1	2	0	1	1	1	0	1	0	0	1	1	2	1	3	4	2	1	2	2	0	1	0	0	0	1	1	1	1	1
1	2	2	1	2	0	0	0	0	0	0	0	1	4	2
2
2
2
2
2
2
1	2	2	1	1	1	1	0	0	0	1	0	0	1	2
2
2
1	2	2	1	2	1	1	1	0	0	0	0	0	3	2
2
1	2	1	1	2	0	0	0	0	0	0	0	1	2	2
2
2
1	2	1	1	2	0	0	0	0	0	0	0	1	3	2
1	2	1	1	1	0	0	0	1	0	0	0	0	1	2
1	2	1	1	2	0	0	0	0	0	0	0	1	3	2
1	2	2	1	2	1	0	0	1	0	0	0	0	2	2
1	2	2	1	2	0	0	0	0	0	0	0	1	3	1	4	2	5	4	3	2	2	1	0	1	0	0	0	1	1	1	1	1
1	2	2	1	2	1	0	0	1	0	0	0	0	3	2
1	2	2	1	2	1	1	0	0	0	0	0	0	1	1	3	1	2	1	2	2	2	1	1	1	1	0	0	0	0	1	1	1
1	2	1	1	2	0	0	0	0	0	0	0	1	2	2
1	2	2	1	1	0	0	0	0	0	0	0	1	4	1	1	2	1	3	2	1	2	1	1	1	1	0	0	1	1	1	0	0
2
1	2	2	1	2	0	0	0	0	0	0	0	1	2	2
1	2	2	1	1	1	0	1	0	0	0	0	0	4	2
2
2
2
2
2
2
1	2	1	1	1	1	0	0	0	0	0	0	0	2	2
2
2
2
2
1	2	2	1	2	0	0	0	0	0	0	0	1	1	2
2
1	2	1	1	2	0	0	0	0	0	0	0	1	1	2
2
1	2	1	1	2	0	0	0	0	0	0	0	1	3	2
1	2	2	1	2	1	0	0	0	0	0	0	0	3	2
2
1	2	1	1	2	0	0	0	0	0	0	0	1	1	1	1	1	5	1	3	2	2	2	1	1	1	0	0	1	1	1	1	1
2
1	2	2	1	2	0	0	0	0	0	0	0	1	1	2
1	2	1	1	2	0	0	0	0	0	0	0	1	4	2
1	2	2	1	2	0	0	0	0	0	0	0	1	3	2
1	2	1	1	2	1	1	1	0	0	0	0	0	1	2
2
1	2	2	1	1	0	0	0	0	0	0	0	1	2	2
2
1	2	2	1	1	0	0	0	0	0	0	0	1	3	1	4	2	2	4	3	2	2	1	1	1	1	0	0	0	0	1	0	0
1	2	2	1	2	0	0	0	0	0	0	0	1	2	1	4	2	4	3	3	1	2	2	1	1	1	0	0	0	0	1	1	0
1	2	1	1	2	0	1	1	0	0	1	0	0	2	2
1	2	1	1	2	0	0	1	1	0	0	0	0	3	2
2
2
2
1	2	1	1	1	0	0	0	0	0	0	0	1	1	2
2
1	2	1	1	2	0	0	0	0	0	0	0	1	1	1	4	1	1	1	1	2	2	1	0	1	0	0	0	1	1	1	1	1
1	2	2	1	2	1	1	0	0	0	0	0	0	2	1	1	1	2	1	1	1	1	1	1	1	1	0	0	1	1	1	0	0
1	2	1	1	2	1	1	1	1	0	1	0	0	1	2
2
2
1	2	1	1	2	0	0	0	0	0	0	0	1	1	2
2
1	2	2	1	2	1	0	0	0	0	0	0	0	3	1	4	2	4	3	1	2	2	1	1	1	1	0	0	0	1	1	0	0
2
2
2
1	2	1	1	2	0	0	0	0	0	0	0	1	3	2
1	2	2	1	1	0	0	0	0	0	0	0	1	4	2
1	2	1	1	1	0	0	0	1	0	0	0	0	3	2
2
2
2
2
1	2	1	1	2	0	0	0	1	0	0	0	0	2	2
2
1	2	2	1	2	0	0	0	0	0	0	0	1	4	1	1	1	2	3	2	2	2	2	0	0	0	0	1	0	0	1	1	1
1	2	2	1	2	0	0	1	0	0	1	0	0	2	2
1	2	1	1	2	0	0	0	0	0	0	0	1	3	2
1	2	1	1	1	0	0	0	0	0	0	0	1	2	2
1	2	1	1	1	0	0	0	0	0	0	0	1	2	2
1	2	2	1	2	1	0	0	0	0	0	0	0	2	2
2
2
2
2
1	2	2	1	2	0	0	0	1	0	0	0	0	4	2
1	2	2	1	2	0	0	0	0	0	0	0	1	2	2
1	2	2	1	1	0	0	0	0	0	0	0	1	1	2
2
2
1	2	1	1	2	0	0	0	0	0	0	0	1	2	2
2
2
2
1	2	2	1	2	1	0	1	0	0	1	0	0	1	1	4	2	3	3	2	2	2	2	1	0	0	0	0	0	1	0	1	1
2
1	2	2	1	1	0	0	0	0	0	0	0	1	3	2
2
1	2	1	1	2	0	0	0	0	0	0	0	1	2	1	1	2	3	1	3	1	2	1	1	0	0	0	0	1	1	1	1	1
2
1	2	2	1	2	0	0	0	0	0	0	0	1	3	1	4	1	3	1	2	2	2	2	0	1	0	0	0	1	1	1	1	1
2
2
2
2
2
2
1	2	1	1	2	0	0	0	0	0	0	0	1	2	2
1	2	2	1	1	0	0	0	0	0	0	0	1	4	1	2	2	2	2	2	1	2	2	1	1	1	0	0	1	1	1	1	1
1	2	2	1	2	1	1	1	1	0	0	0	0	2	1	2	1	1	1	1	1	1	1	1	1	0	0	0	1	1	1	1	1
1	2	1	1	2	0	0	0	0	0	0	0	1	1	1	4	2	3	3	2	1	2	1	1	1	1	0	0	1	1	1	0	0
1	2	1	1	1	0	0	0	0	0	0	0	1	1	2
1	2	2	1	1	0	0	0	0	0	0	0	1	1	2
1	2	2	1	2	0	0	0	0	0	0	0	1	2	2
2
2
1	2	2	1	1	0	0	0	0	0	0	0	1	3	1	1	1	3	4	2	2	2	2	1	1	1	0	0	0	0	1	0	0
1	2	2	1	2	0	0	0	0	0	0	0	1	1	1	3	1	2	2	1	2	2	1	1	1	0	0	0	1	1	1	1	1
1	2	2	1	1	0	0	0	0	0	0	0	1	2	1	4	1	4	2	2	1	2	1	1	1	1	0	0	1	1	1	1	0
1	2	1	1	2	0	0	0	0	0	0	0	1	3	1	3	2	5	1	2	1	2	2	1	1	1	0	0	1	1	1	0	0
1	2	1	1	1	1	0	0	0	0	0	0	0	3	1	2	1	3	1	3	1	2	1	0	1	0	0	0	0	0	1	0	0
1	2	1	1	2	0	1	1	1	0	1	0	0	1	1	1	1	5	1	2	1	2	1	0	1	1	0	0	1	1	1	0	0
2
1	2	2	1	1	0	0	0	0	0	0	0	1	4	2
2
1	2	2	1	2	0	0	0	0	0	0	0	1	4	2
2
2
1	2	2	1	1	0	0	0	0	0	0	0	1	1	2
1	2	1	1	1	1	0	0	0	0	1	0	0	4	2
2
2
1	2	2	1	1	0	0	0	0	0	0	0	1	4	2
1	2	2	1	2	0	0	0	0	0	0	0	1	2	2
2
1	2	1	1	2	0	0	0	0	0	0	0	1	3	1	2	1	4	3	1	1	2	2	0	0	0	0	1	1	0	0	0	0
1	2	1	1	1	1	0	0	1	0	1	0	0	4	1	2	1	2	4	3	2	2	2	0	0	0	0	1	1	1	0	1	1
1	2	1	1	1	0	0	0	0	0	0	0	1	3	2
2
2
2
1	2	2	1	1	0	0	1	1	0	0	0	0	4	1	2	1	2	1	2	1	2	1	1	1	0	0	0	1	0	1	0	0
2
2
1	2	2	1	2	0	0	0	0	0	0	0	1	2	2
2
1	2	1	1	2	0	0	0	0	0	0	0	1	4	2
2
1	2	1	1	2	0	0	0	0	0	0	0	1	3	1	2	2	3	2	1	1	2	1	1	1	1	0	0	1	1	1	1	1
1	2	1	1	2	0	0	0	1	0	0	0	0	3	2
2
2
2
1	2	2	1	2	0	0	0	0	0	0	0	1	4	2
1	2	2	1	2	0	0	0	0	0	0	0	1	3	1	4	2	3	1	2	2	2	2	1	0	1	0	0	1	1	1	1	1
2
2
2
1	2	2	1	2	1	1	0	0	0	0	0	0	4	1	3	1	5	3	2	2	2	2	1	1	1	0	0	0	1	0	1	1
2
2
2
1	2	1	1	1	0	0	0	0	0	0	0	1	4	1	3	1	1	4	3	1	2	1	1	1	1	0	0	1	1	1	1	1
2
1	2	2	1	2	0	0	0	1	0	0	0	0	4	2
2
1	2	1	1	2	0	0	0	0	0	0	0	1	1	1	4	1	1	2	3	2	2	2	1	1	1	0	0	0	0	0	1	1
1	2	1	1	2	0	0	0	0	0	0	0	1	4	2
1	2	1	1	2	0	0	0	0	0	0	0	1	1	2
1	2	2	1	2	0	0	0	0	0	0	0	1	4	2
2
2
2
2
2
1	2	1	1	2	0	0	0	0	0	0	0	1	4	2
2
2
1	2	2	1	2	0	0	0	0	0	0	0	1	2	2
2
2
2
2
2
1	2	1	1	2	0	0	0	0	0	0	0	1	1	1	4	2	5	4	1	1	2	1	0	0	0	0	1	1	1	1	1	1
2
2
1	2	2	1	1	0	0	0	1	0	0	0	0	1	2
2
2
1	2	2	1	1	0	0	0	0	0	0	0	1	4	1	4	2	5	4	1	2	2	1	1	1	1	0	0	0	0	1	0	0
2
1	2	2	1	2	0	0	0	0	0	0	0	1	2	2
2
1	2	1	1	2	0	0	0	1	0	0	0	0	1	1	1	2	1	1	1	1	2	1	1	1	1	0	0	1	0	0	0	0
2
1	2	1	1	1	1	0	0	1	0	1	0	0	1	2
1	2	1	1	2	0	0	0	0	0	0	0	1	1	2
2
2
2
1	2	1	1	2	0	0	0	0	0	0	0	1	2	2
1	2	1	1	2	0	0	0	0	0	0	0	1	2	1	3	2	1	2	3	1	2	2	1	1	1	0	0	1	1	0	1	1
2
1	2	1	1	1	0	0	0	1	0	1	0	0	2	1	3	2	4	1	2	1	2	1	1	1	1	0	0	0	1	1	1	0
1	2	1	1	1	0	0	0	0	0	0	0	1	4	1	2	1	2	2	2	1	2	1	1	1	1	0	0	0	0	1	1	1
1	2	2	1	1	0	0	0	0	0	0	0	1	2	1	4	2	1	1	2	2	2	2	1	1	0	0	0	1	1	1	1	1
2
2
1	2	2	1	2	1	1	1	1	0	1	0	0	1	2
1	2	1	1	2	0	1	1	0	0	0	0	0	1	1	2	1	3	1	2	1	2	2	1	0	0	0	0	1	0	0	0	0
2
2
1	2	2	1	2	0	1	0	0	0	0	0	0	3	2
2
1	2	1	1	1	0	0	0	0	0	0	0	1	1	2
2
1	2	2	1	2	0	1	1	1	0	0	0	0	3	2
2
1	2	2	1	1	0	0	0	0	0	0	0	1	3	1	4	1	3	2	3	1	2	1	1	1	1	0	0	1	0	1	0	0
1	2	2	1	2	0	0	0	0	0	0	0	1	1	1	1	2	1	2	3	1	2	1	1	1	1	0	0	1	1	0	1	1
1	2	2	1	1	0	0	0	1	0	0	0	0	4	2
2
1	2	2	1	1	1	1	0	0	0	1	0	0	1	1	1	2	1	1	3	1	2	1	1	1	1	0	0	1	1	1	0	0
2
1	2	1	1	1	0	0	0	0	0	0	0	1	3	1	2	1	2	4	3	1	2	1	0	1	1	0	0	1	1	0	0	0
1	2	2	1	2	0	0	0	0	0	0	0	1	2	2
1	2	2	1	2	1	0	1	0	0	0	0	0	1	1	1	2	4	1	1	2	2	2	1	0	0	0	0	1	1	1	1	1
1	2	2	1	2	0	0	0	0	0	0	0	1	4	2
2
1	2	2	1	2	0	0	0	0	0	0	0	1	3	2
2
2
1	2	2	1	2	0	0	0	0	0	0	0	1	1	2
1	2	2	1	2	1	1	1	0	0	0	0	0	2	1	1	1	3	1	1	1	2	1	1	1	1	0	0	1	1	1	0	0
1	2	2	1	2	0	0	0	0	0	0	0	1	3	2
2
2
1	2	2	1	1	1	1	0	0	0	0	0	0	1	1	1	1	1	1	3	1	2	1	1	1	1	0	0	1	1	1	0	0
2
1	2	2	1	2	0	0	0	0	0	0	0	1	2	2
1	2	1	1	2	0	1	1	1	0	0	0	0	4	1	2	2	3	4	1	1	2	1	1	0	0	0	0	1	1	1	1	1
1	2	2	1	2	0	0	0	0	0	0	0	1	2	2
1	2	1	1	2	1	0	0	0	0	0	0	0	2	1	4	2	3	4	1	1	2	1	1	0	0	0	0	0	0	0	1	0
1	2	2	1	2	0	1	1	1	0	0	0	0	4	2
1	2	1	1	2	0	0	0	0	0	0	0	1	1	2
2
2
1	2	1	1	2	0	0	0	0	0	0	0	1	4	2
1	2	1	1	2	0	0	0	0	0	0	0	1	4	2
1	2	2	1	1	0	0	0	0	0	0	0	1	1	1	1	2	5	3	2	1	2	1	0	0	0	0	1	0	0	0	1	0
1	2	2	1	2	0	0	0	0	0	0	0	1	3	2
1	2	1	1	2	0	0	0	0	0	0	0	1	1	1	4	2	5	1	1	1	2	1	0	0	0	0	1	0	1	1	0	1
1	2	1	1	2	1	0	0	1	0	0	0	0	1	1	2	2	4	3	2	2	2	2	0	0	0	0	1	1	0	0	0	0
2
1	2	1	1	1	0	0	0	0	0	0	0	1	2	2
2
1	2	2	1	1	0	0	0	1	0	0	0	0	4	1	3	1	3	2	2	2	2	2	0	1	0	0	0	0	0	0	0	1
2
2
1	2	2	1	1	1	1	1	0	0	0	0	0	3	2
2
1	2	2	1	2	0	0	0	0	0	0	0	1	1	2
2
2
1	2	1	1	2	1	0	1	1	0	0	0	0	4	2
2
1	2	2	1	1	1	0	0	0	0	0	0	0	4	2
2
2
1	2	1	1	2	0	0	0	0	0	0	0	1	3	2
1	2	1	1	2	1	1	0	1	0	0	0	0	4	2
2
1	2	2	1	1	0	0	0	0	0	0	0	1	1	2
2
1	2	2	1	2	1	1	1	1	0	1	0	0	2	2
1	2	2	1	2	0	0	1	0	0	0	0	0	4	2
1	2	2	1	2	0	0	0	0	0	0	0	1	2	2
1	2	2	1	1	0	0	0	0	0	0	0	1	3	2
1	2	2	1	2	1	0	0	0	0	0	0	0	1	2
1	2	1	1	1	0	0	0	1	0	0	0	0	1	1	1	1	1	1	2	1	2	1	0	1	0	0	0	1	0	0	0	0
1	2	1	1	2	0	0	0	0	0	0	0	1	1	1	2	2	2	1	1	2	2	2	1	1	1	0	0	1	1	1	1	1
2
2
2
2
1	2	2	1	2	0	0	0	0	0	0	0	1	4	1	4	2	3	3	3	2	2	2	1	1	0	0	0	1	0	0	0	0
1	2	1	1	2	0	0	0	0	0	0	0	1	1	1	3	2	5	2	3	2	2	1	1	1	1	0	0	1	0	1	0	0
1	2	1	1	2	0	0	0	0	0	0	0	1	4	2
2
1	2	1	1	2	1	0	0	1	0	0	0	0	2	2
1	2	1	1	1	1	0	1	0	0	0	0	0	3	1	3	2	5	4	2	1	2	1	1	1	0	0	0	1	1	1	1	1
2
2
1	2	2	1	2	1	1	1	0	0	0	0	0	4	1	2	1	4	1	1	2	2	2	1	1	1	0	0	1	0	0	0	0
2
2
1	2	2	1	2	1	1	1	0	0	0	0	0	3	2
2
2
2
2
1	2	1	1	2	1	0	1	0	0	0	0	0	2	2
1	2	2	1	1	0	0	0	0	0	0	0	1	3	2
2
2
1	2	2	1	2	0	0	0	0	0	0	0	1	2	2
1	2	1	1	2	0	0	0	1	0	0	0	0	3	1	4	2	3	4	1	2	2	1	1	1	0	0	0	1	1	0	0	0
2
1	2	1	1	2	1	1	1	0	0	0	0	0	1	2
2
1	2	1	1	2	0	0	0	0	0	0	0	1	3	2
2
1	2	2	1	2	0	0	0	0	0	0	0	1	3	2
1	2	2	1	2	0	0	1	0	0	0	0	0	1	2
2
2
1	2	2	1	2	0	0	0	0	0	0	0	1	3	2
2
1	2	1	1	2	0	0	0	0	0	0	0	1	1	2
2
2
1	2	2	1	1	1	0	1	0	0	0	0	0	2	1	2	1	2	2	1	1	2	2	0	1	1	0	0	0	1	0	1	0
2
1	2	2	1	1	0	0	0	1	0	1	0	0	4	2
2
1	2	2	1	2	0	0	0	0	0	0	0	1	1	2
2
2
1	2	1	1	1	0	0	0	0	0	0	0	1	4	2
1	2	1	1	2	0	1	0	0	0	0	0	0	2	2
2
1	2	2	1	2	1	0	0	1	0	0	0	0	2	2
1	3	2	1	2	1	1	0	0	0	0	0	0	2	1	1	2	1	1	3	1	2	1	1	1	1	0	0	1	1	1	1	1
2
2
2
2
1	2	2	1	1	0	0	0	1	0	0	0	0	1	1	2	1	5	3	1	1	2	1	1	0	0	0	0	1	1	1	1	1
2
2
1	2	2	1	1	0	0	1	1	0	0	0	0	4	2
2
2
2
2
2
2
1	2	2	1	2	1	1	1	1	0	0	0	0	3	2
2
1	2	2	1	2	1	0	0	0	0	0	0	0	1	2
2
2
1	2	2	1	1	0	0	0	0	0	0	0	1	1	1	4	1	4	4	1	1	2	1	1	1	0	0	0	0	0	1	0	0
1	2	2	1	1	0	0	0	0	0	0	0	1	2	2
2
2
2
1	2	1	1	1	0	0	0	0	0	0	0	1	3	2
2
1	2	1	1	1	0	0	0	0	0	0	0	1	3	2
1	2	2	1	2	0	0	0	0	0	0	0	1	4	1	2	2	1	3	2	2	2	1	1	1	0	0	0	1	1	1	1	1
2
1	2	2	1	1	1	1	0	0	0	0	0	0	3	2
1	2	2	1	2	0	0	0	0	0	0	0	1	2	2
2
1	2	2	1	2	0	1	1	1	0	0	0	0	2	2
1	2	2	1	1	0	0	0	0	0	0	0	1	4	2
1	2	1	1	2	0	0	0	1	0	0	0	0	3	2
2
1	2	2	1	2	1	0	0	1	0	0	0	0	4	2
2
2
1	2	2	1	2	1	1	0	0	0	0	0	0	2	2
1	2	1	1	2	0	0	0	0	0	0	0	1	1	2
1	2	2	1	1	0	0	0	0	0	0	0	1	1	2
1	2	1	1	2	0	0	0	0	0	0	0	1	1	2
2
2
2
1	2	2	1	2	0	0	0	0	0	0	1	0	1	2
2
1	2	1	1	1	0	0	0	0	0	0	0	1	2	1	2	2	2	3	3	1	2	1	1	1	0	0	0	0	1	0	1	1
1	2	2	1	2	0	0	0	0	0	0	0	1	3	1	1	1	4	2	1	2	2	2	1	1	1	0	0	0	1	1	1	1
2
2
1	2	1	1	1	1	0	0	0	0	0	0	0	3	1	4	1	5	4	1	1	2	2	1	1	1	0	0	1	1	1	1	1
1	2	2	1	1	0	0	0	0	0	0	0	1	4	1	2	1	1	1	1	2	1	1	0	0	1	0	0	0	1	0	1	0
1	2	2	1	2	0	0	0	0	0	0	0	1	2	2
1	2	2	1	1	0	0	0	1	0	0	0	0	2	2
2
1	2	1	1	2	0	0	0	0	0	0	0	1	4	2
1	2	2	1	2	0	0	0	0	0	0	0	1	1	2
1	2	1	1	2	0	0	0	1	0	0	0	0	4	2
1	2	2	1	2	0	0	0	0	0	0	0	1	2	2
2
2
1	2	2	1	2	0	0	0	0	0	0	0	1	4	2
1	2	1	1	2	1	0	1	0	0	0	0	0	2	2
2
2
1	2	1	1	2	0	0	0	0	0	0	0	1	1	2
2
2
1	2	1	1	2	0	0	0	0	0	0	0	1	3	1	2	1	2	3	3	2	2	2	1	1	0	0	0	1	0	0	1	0
2
1	2	1	1	2	0	0	0	0	0	0	0	1	4	2
1	2	1	1	1	0	0	0	0	0	0	0	1	1	1	1	1	5	3	3	1	2	2	0	1	0	0	0	0	0	0	0	1
2
1	2	2	1	2	0	0	0	0	0	0	0	1	4	2
1	2	2	1	1	0	0	0	1	0	0	0	0	2	1	3	1	4	4	2	1	2	1	1	1	1	0	0	1	0	0	0	0
1	2	1	1	2	0	0	0	0	0	0	0	1	3	2
2
2
1	2	1	1	2	0	0	0	0	0	0	0	1	3	2
1	2	2	1	2	0	0	0	0	0	0	0	1	3	1	4	1	2	4	2	1	2	2	1	0	1	0	0	0	1	1	1	0
1	2	1	1	2	0	0	0	0	0	0	0	1	2	2
1	2	2	1	1	1	1	1	1	0	1	0	0	2	1	1	1	3	1	1	2	2	1	1	1	0	0	0	1	0	1	1	1
1	2	2	1	1	0	0	0	0	0	0	0	1	4	2
2
2
1	2	2	1	2	1	0	0	0	0	0	0	0	4	2
1	2	1	1	2	1	0	0	0	0	0	0	0	4	2
1	2	2	1	1	1	1	0	0	0	1	0	0	1	2
1	2	2	1	2	1	1	1	1	0	1	0	0	1	1	4	1	4	4	3	2	2	2	1	1	0	0	0	0	1	0	0	0
2
1	2	1	1	2	0	0	0	0	0	0	0	1	1	2
2
2
2
2
2
1	2	1	1	1	0	0	0	0	0	0	0	1	2	2
1	2	1	1	1	0	0	0	1	0	0	0	0	4	1	3	2	2	3	3	1	2	2	1	1	1	0	0	1	0	1	0	0
1	2	2	1	1	0	0	0	0	0	0	0	1	4	2
1	2	1	1	2	0	0	0	0	0	0	0	1	3	2
2
1	2	1	1	2	0	0	0	0	0	0	0	1	4	2
1	2	2	1	2	0	0	0	0	0	0	0	1	1	2
2
1	2	1	1	2	1	0	0	0	0	0	0	0	3	1	4	1	5	4	3	1	2	2	1	1	0	0	0	1	1	1	1	1
1	2	2	1	2	0	0	0	0	0	0	0	1	3	2
2
1	2	1	1	1	0	0	0	0	0	0	0	1	2	2
1	2	1	1	2	0	0	0	0	0	0	0	1	3	1	2	2	5	1	3	2	2	2	1	1	1	0	0	1	1	1	1	1
2
1	2	1	1	1	0	0	0	0	0	0	0	1	1	2
2
2
2
1	2	1	1	2	0	0	0	0	0	0	0	1	1	2
2
2
1	2	1	1	1	0	0	0	0	0	0	0	1	1	2
1	2	2	1	2	1	0	1	0	0	1	0	0	1	2
2
2
1	2	1	1	2	0	0	0	0	0	0	0	1	1	2
1	2	2	1	2	0	0	0	0	0	0	0	1	4	1	3	1	2	4	2	1	2	1	1	1	0	0	0	0	1	0	1	1
1	2	1	1	2	0	0	0	0	0	0	0	1	2	2
1	2	1	1	1	0	0	0	0	0	0	0	1	4	1	1	2	3	2	2	1	2	1	1	0	0	0	0	1	1	1	1	0
2
2
1	2	2	1	2	0	0	0	0	0	0	0	1	3	2
2
1	2	2	1	2	0	0	0	0	0	0	0	1	2	2
2
2
1	2	1	1	2	0	0	0	0	0	0	0	1	1	2
1	2	1	1	1	0	0	0	0	0	0	0	1	2	2
1	2	2	1	2	0	0	0	0	0	0	0	1	1	1	1	2	3	1	1	2	2	2	1	1	1	0	0	1	1	1	1	1
1	2	1	1	2	0	0	0	0	0	0	0	1	4	2
2
1	2	2	1	2	0	0	0	0	0	0	0	1	3	2
1	2	1	1	2	0	0	0	0	0	0	0	1	3	2
2
2
1	2	1	1	2	0	0	0	0	0	0	0	1	4	2
2
2
1	2	1	1	2	0	0	0	0	0	0	0	1	4	2
1	2	1	1	2	0	0	0	0	0	0	0	1	3	2
1	2	2	1	1	0	0	0	0	0	0	0	1	4	2
2
1	2	2	1	2	0	0	0	0	0	0	0	1	4	2
2
1	2	1	1	2	1	0	0	0	0	0	0	0	3	2
2
2
2
1	2	1	1	1	1	0	1	0	0	0	0	0	1	1	4	2	1	1	1	1	2	1	1	1	1	0	0	0	0	1	0	0
1	2	1	1	2	1	0	1	0	0	1	0	0	4	2
2
1	2	2	1	1	0	0	0	0	0	0	0	1	2	2
2
2
1	2	1	1	1	1	0	0	1	0	1	0	0	1	2
2
1	2	2	1	1	0	0	0	0	0	0	0	1	3	2
2
1	2	2	1	2	0	0	0	0	0	0	0	1	2	1	4	2	5	4	1	2	2	2	0	0	0	0	1	1	1	1	1	1
1	2	2	1	2	0	0	0	0	0	0	1	0	1	1	4	2	1	1	2	2	2	2	1	1	1	0	0	1	1	1	1	1
1	2	2	1	1	0	0	0	0	0	0	0	1	3	2
1	2	2	1	2	0	0	0	0	0	0	0	1	1	2
2
1	2	2	1	1	0	0	0	0	0	0	0	1	4	2
2
2
2
2
2
1	2	1	1	2	0	0	0	0	0	0	0	1	4	1	3	1	1	3	2	2	2	1	1	1	1	0	0	0	1	0	0	0
1	2	2	1	2	0	0	0	0	0	0	0	1	2	2
2
2
1	2	1	1	2	0	0	0	0	0	0	0	1	3	1	1	1	1	2	3	2	2	1	1	1	1	0	0	0	0	1	0	0
1	2	1	1	1	1	1	0	0	0	0	0	0	2	2
1	2	1	1	2	0	0	0	0	0	0	0	1	1	2
1	2	2	1	2	1	1	0	0	0	0	0	0	4	2
2
2
2
1	2	2	1	2	0	0	0	0	0	0	0	1	1	2
1	2	2	1	2	1	0	0	0	0	0	0	0	3	2
1	2	1	1	1	0	0	0	0	0	0	0	1	1	2
1	2	2	1	1	0	0	0	0	0	0	0	1	3	2
2
2
1	2	1	1	2	0	0	0	0	0	0	0	1	4	1	4	1	3	1	1	1	2	1	1	1	0	0	0	1	0	1	0	0
1	2	1	1	2	0	0	0	0	0	0	0	1	3	1	4	1	5	2	1	1	2	2	1	1	1	0	0	1	1	1	1	1
2
2
2
1	2	1	1	2	0	0	0	0	0	0	0	1	4	2
2
2
1	2	1	1	2	0	0	0	0	0	0	0	1	4	2
2
2
1	2	2	1	2	0	0	0	0	0	0	0	1	1	2
1	2	2	1	2	1	0	1	0	0	0	0	0	1	1	3	1	2	1	1	1	2	2	1	1	1	0	0	1	1	1	1	1
2
1	2	1	1	2	0	0	0	0	0	0	0	1	2	1	4	2	1	1	2	2	2	1	1	1	1	0	0	0	1	0	1	1
2
2
1	2	1	1	2	0	0	0	0	0	0	0	1	1	2
1	2	2	1	2	0	0	0	0	0	0	0	1	3	1	2	1	5	3	1	2	2	2	1	1	1	0	0	0	0	0	0	1
1	2	2	1	1	0	0	0	1	0	0	0	0	3	2
2
2
2
1	2	1	1	1	0	0	0	0	0	0	0	1	3	2
1	2	2	1	2	0	0	0	0	0	0	0	1	1	2
1	2	2	1	2	1	1	0	1	0	0	0	0	4	2
1	2	1	1	1	1	0	1	1	0	0	0	0	4	2
2
1	2	1	1	2	1	0	0	1	0	1	0	0	2	2
2
1	2	1	1	2	0	0	0	0	0	0	0	1	2	1	3	2	2	1	1	1	2	1	1	1	1	0	0	1	1	1	0	0
1	2	2	1	2	0	0	0	0	0	0	0	1	2	1	4	2	3	1	1	2	2	2	1	1	1	0	0	1	1	1	1	0
1	2	2	1	1	0	0	0	0	0	0	0	1	3	2
1	2	1	1	2	0	0	0	0	0	0	0	1	2	2
2
2
2
1	2	2	1	2	0	0	0	0	0	0	0	1	4	2
2
1	2	2	1	1	0	0	0	0	0	0	0	1	2	2
1	2	1	1	1	0	0	0	0	0	0	0	1	4	2
2
2
2
1	2	2	1	1	0	0	0	0	0	0	0	1	2	2
2
1	2	1	1	2	0	0	0	0	0	0	0	1	3	1	2	2	5	1	1	1	2	1	0	0	0	0	1	1	1	1	1	1
1	2	1	1	1	0	0	0	0	0	0	0	1	1	1	1	1	2	3	3	2	2	2	1	0	0	0	0	1	1	1	1	0
1	2	1	1	1	1	0	0	0	0	0	0	0	3	2
1	2	1	1	2	0	0	0	0	0	0	0	1	2	2
2
1	2	2	1	1	0	0	0	0	0	0	0	1	1	2
1	1	1	1	2	1	0	0	0	0	0	0	0	1	1	1	1	1	1	2	1	1	1	1	0	0	0	0	1	1	0	0	0
1	2	1	1	1	0	0	0	1	0	0	0	0	4	1	3	1	1	4	3	1	2	2	0	0	0	0	1	0	1	0	1	0
1	2	1	1	1	0	0	0	0	0	0	0	1	3	2
2
1	2	1	1	2	0	0	0	1	0	1	0	0	1	2
1	2	2	1	1	0	0	0	0	0	0	0	1	2	1	4	1	2	2	3	1	2	1	1	1	1	0	0	0	0	1	1	1
1	2	2	1	1	0	0	0	1	0	0	0	0	4	1	1	1	5	2	1	1	2	1	0	0	0	0	1	1	1	1	1	1
2
2
2
2
1	2	2	1	2	0	0	0	0	0	0	0	1	2	2
1	2	2	1	2	0	0	0	0	0	0	0	1	4	2
1	2	1	1	1	0	0	0	0	0	0	0	1	3	2
1	2	1	1	1	0	0	0	0	0	0	0	1	3	2
2
2
1	2	2	1	2	1	0	1	0	0	0	0	0	2	2
1	2	2	1	2	0	0	0	1	0	0	0	0	1	1	1	2	2	3	2	1	2	1	0	0	1	0	0	0	1	0	1	1
1	2	1	1	2	0	0	0	0	0	0	0	1	1	1	3	1	2	4	3	1	2	2	1	1	0	0	0	1	1	1	1	1
2
1	2	2	1	1	0	1	1	1	0	0	0	0	3	2
1	2	2	1	1	0	0	0	0	0	0	0	1	1	2
2
2
1	2	2	1	2	0	0	0	0	0	0	0	1	1	2
2
1	2	2	1	2	0	0	0	0	0	0	0	1	4	2
1	2	2	1	2	0	0	0	0	0	0	0	1	3	2
1	2	2	1	2	0	0	0	0	0	0	0	1	2	2
1	2	1	1	1	0	0	0	0	0	0	0	1	1	2
1	2	1	1	2	0	0	0	0	0	0	0	1	1	2
1	2	1	1	2	0	0	0	0	0	0	0	1	4	2
1	2	1	1	2	1	0	0	1	0	0	0	0	2	1	2	2	2	1	2	2	2	1	0	0	0	0	1	1	1	0	0	0
2
1	2	2	1	2	0	0	0	0	0	0	0	1	3	1	3	1	3	2	3	2	2	2	1	1	1	0	0	1	1	1	1	1
2
1	2	2	1	2	0	0	0	1	0	0	0	0	4	1	3	1	2	4	2	1	2	2	1	0	0	0	0	1	1	1	1	0
1	2	2	1	2	0	0	0	0	0	0	0	1	4	1	2	2	4	1	2	1	2	1	1	1	1	0	0	1	1	1	1	1
2
1	2	1	1	2	1	1	1	0	0	0	0	0	4	2
1	2	1	1	1	0	0	0	0	0	0	0	1	3	2
2
2
1	2	2	1	1	0	0	0	0	0	0	0	1	2	2
2
1	2	1	1	2	0	0	0	0	0	0	0	1	4	2
1	2	2	1	2	1	0	0	0	0	0	0	0	4	2
2
2
2
1	2	1	1	1	1	1	0	1	0	0	0	0	4	2
2
2
1	2	1	1	2	0	0	0	1	0	0	0	0	2	2
1	2	2	1	2	1	1	1	1	0	1	0	0	1	2
2
2
1	2	2	1	2	0	0	0	0	0	0	0	1	1	1	2	2	1	2	1	1	2	1	0	0	1	0	0	0	0	0	1	1
2
1	2	2	1	2	0	0	0	0	0	0	0	1	4	1	1	1	5	2	2	2	2	2	1	1	0	0	0	0	1	0	1	1
1	2	1	1	2	0	0	0	1	0	0	0	0	2	2
1	2	2	1	1	1	1	1	0	0	0	0	0	4	2
1	2	2	1	2	0	0	0	0	0	0	0	1	4	1	1	2	3	1	2	2	2	2	1	1	1	0	0	1	1	1	1	1
2
1	2	2	1	2	0	0	0	1	0	0	0	0	1	2
2
1	2	1	1	1	0	0	0	0	0	0	0	1	1	1	1	2	1	2	2	2	2	2	1	1	1	0	0	1	1	1	1	1
1	2	2	1	2	0	0	0	0	0	0	0	1	1	1	1	2	1	1	3	1	2	2	1	1	1	0	0	0	1	1	1	1
2
1	2	2	1	2	0	0	0	0	0	1	0	0	2	2
1	2	2	1	2	1	0	1	0	0	0	0	0	1	2
2
1	2	1	1	1	0	0	0	0	0	0	0	1	2	2
1	2	1	1	2	1	1	1	0	0	0	0	0	4	2
2
1	2	1	1	2	1	0	0	0	0	0	0	0	3	1	1	1	1	1	2	2	2	2	0	1	1	0	0	1	1	1	1	1
2
2
1	2	2	1	2	0	0	0	0	0	0	0	1	2	2
2
1	2	1	1	2	1	0	0	0	0	0	0	0	2	1	1	1	3	2	3	1	2	1	0	0	0	0	1	1	1	0	0	0
1	2	2	1	2	1	0	1	0	0	0	0	0	2	2
1	2	2	1	2	0	0	0	0	0	0	0	1	3	1	4	2	5	3	2	2	2	1	1	1	1	0	0	1	1	0	0	0
2
2
1	2	1	1	2	0	0	0	0	0	0	0	1	4	2
1	2	1	1	1	0	0	0	1	0	0	0	0	4	1	2	1	5	2	2	1	2	2	1	1	1	0	0	1	0	0	0	0
1	2	1	1	2	1	0	0	1	0	0	0	0	4	2
1	2	1	1	1	1	1	1	0	0	0	0	0	1	1	3	1	3	3	3	2	2	2	1	1	1	0	0	1	0	1	0	0
2
1	2	2	1	2	0	0	0	0	0	0	0	1	4	2
1	2	2	1	1	1	1	0	1	0	0	0	0	2	2
2
2
1	2	1	1	2	0	0	0	0	0	0	0	1	4	2
2
2
1	2	1	1	2	0	0	0	1	0	0	0	0	2	2
1	2	1	1	2	0	0	0	0	0	0	0	1	3	2
2
1	2	2	1	2	0	0	0	0	0	1	0	0	1	2
2
2
1	2	2	1	2	0	0	0	1	0	1	0	0	2	2
2
1	2	1	1	1	0	0	0	0	0	0	0	1	4	2
1	2	1	1	2	0	0	0	0	0	0	0	1	3	2
1	2	1	1	1	0	0	0	0	0	0	0	1	3	2
1	2	2	1	2	0	0	0	0	0	0	0	1	1	2
2
2
2
1	2	2	1	1	0	0	0	0	0	0	0	1	1	1	4	1	3	3	1	1	2	2	1	1	1	0	0	1	0	1	0	0
2
2
2
1	2	1	2	2	1	0	0	0	0	0	0	0	1	2
1	2	1	1	1	0	0	0	1	0	0	0	0	1	2
1	2	1	1	2	1	1	1	0	0	0	0	0	2	2
1	2	1	1	2	0	0	0	0	0	0	0	1	1	2
1	2	2	1	2	0	0	1	1	0	0	0	0	2	2
1	2	2	1	2	0	0	0	0	0	0	0	1	3	1	1	1	3	2	1	1	2	1	0	0	1	0	0	0	0	1	1	0
2
2
1	2	2	1	1	0	0	0	0	0	0	0	1	2	2
2
1	2	1	1	2	0	0	0	0	0	0	0	1	3	1	3	2	4	4	3	1	2	1	1	1	1	0	0	0	0	1	0	0
2
2
1	2	2	1	2	1	0	0	0	0	0	0	0	1	1	4	1	5	4	2	1	2	1	1	1	1	0	0	1	1	1	1	1
1	2	2	1	1	0	1	1	1	0	1	0	0	3	2
2
1	2	1	1	2	0	0	0	0	0	0	0	1	2	1	3	1	3	1	3	1	2	2	1	1	1	0	0	0	1	1	1	1
1	2	2	1	2	0	0	0	0	0	0	0	1	3	2
1	2	2	1	1	0	0	0	1	0	0	0	0	2	2
2
2
2
1	2	1	1	2	1	1	0	0	0	1	0	0	4	2
2
2
1	2	1	1	2	0	0	0	0	0	0	0	1	4	1	2	2	3	1	3	2	1	2	1	1	1	0	0	1	1	1	1	1
1	2	2	1	2	1	1	0	0	0	0	0	0	3	2
2
2
1	2	1	1	2	0	1	1	1	0	0	0	0	3	2
1	2	2	1	2	0	0	0	0	0	0	0	1	2	2
1	2	2	1	2	0	0	0	1	0	0	0	0	3	1	2	1	1	3	2	1	2	1	1	1	1	0	0	1	1	0	1	0
1	2	2	1	2	1	0	1	0	0	0	0	0	2	1	1	2	3	1	3	1	2	1	1	1	1	0	0	1	1	1	1	1
1	2	1	1	2	1	0	0	1	0	0	0	0	1	1	1	2	3	3	3	2	2	1	1	1	1	0	0	0	1	0	1	0
1	2	2	1	2	1	0	1	0	0	0	0	0	3	2
1	2	1	1	2	1	0	0	1	0	0	0	0	1	2
1	2	2	1	2	1	1	0	0	0	0	0	0	1	2
1	2	1	1	1	0	0	0	0	0	0	0	1	2	1	4	1	3	2	2	1	2	1	0	0	0	0	1	1	1	1	0	0
1	2	1	1	2	0	0	0	0	0	0	0	1	3	1	1	1	1	1	2	1	2	1	1	1	1	0	0	1	1	1	1	1
2
1	2	2	1	2	0	0	0	0	0	0	0	1	4	2
1	2	2	1	2	1	0	1	0	0	0	0	0	4	2
2
1	2	2	1	2	0	0	0	0	0	0	1	0	4	2
2
1	2	1	1	2	0	0	0	0	0	0	0	1	4	1	2	2	1	1	1	1	2	1	1	1	1	0	0	0	1	0	1	1
2
1	2	2	1	2	0	0	0	0	0	0	0	1	4	2
1	2	2	1	2	1	0	0	0	0	0	0	0	3	2
1	2	2	1	2	1	0	0	0	0	0	0	0	1	2
1	2	2	1	1	0	0	0	0	0	0	0	1	3	2
1	2	1	1	1	0	0	0	0	0	0	0	1	4	2
1	2	1	1	2	0	0	0	1	0	0	0	0	2	1	2	2	5	2	1	2	2	1	0	0	1	0	0	1	1	1	1	1
2
2
1	2	2	1	2	0	0	0	0	0	0	0	1	2	2
1	2	2	1	2	1	1	1	0	0	0	0	0	2	1	4	1	1	1	1	1	2	2	0	0	1	0	0	0	1	1	0	0
2
1	2	1	1	2	1	0	0	0	0	0	0	0	4	2
1	2	1	1	1	0	0	0	0	0	0	0	1	3	2
1	2	2	1	1	0	0	0	0	0	0	0	1	4	1	4	1	4	3	3	1	2	2	1	1	0	0	0	0	0	0	1	1
1	2	1	1	2	1	0	1	0	0	0	0	0	3	2
1	2	1	1	2	0	0	0	0	0	0	0	1	1	2
1	2	1	1	2	0	0	0	0	0	0	0	1	2	2
1	2	2	1	2	0	0	0	0	0	0	0	1	2	2
1	2	2	1	1	0	0	0	0	0	0	0	1	2	1	1	1	3	1	3	1	2	1	1	1	1	0	0	1	1	1	0	0
1	2	2	1	2	0	0	0	0	0	0	0	1	3	1	3	2	3	2	2	2	2	1	1	1	1	0	0	1	0	0	0	0
2
1	2	2	1	1	1	1	1	0	0	0	0	0	1	1	1	1	2	3	3	1	1	1	0	1	1	0	0	1	1	0	0	0
2
1	2	2	1	2	0	0	0	0	0	0	0	1	3	2
1	2	1	1	2	0	1	1	0	0	1	0	0	2	2
1	2	1	1	1	0	0	1	1	0	0	0	0	1	2
1	2	1	1	1	0	0	0	1	0	0	0	0	3	2
2
2
2
1	2	1	1	2	0	0	0	0	0	0	0	1	2	2
2
1	2	1	1	2	0	0	0	0	0	0	0	1	1	2
1	2	2	1	1	0	0	0	0	0	0	0	1	3	1	4	2	3	1	1	2	2	1	1	1	1	0	0	1	0	1	1	1
1	2	2	1	2	0	0	0	0	0	0	0	1	3	2
1	2	1	1	2	0	0	0	0	0	0	0	1	1	1	2	2	1	1	3	1	2	1	0	1	1	0	0	1	1	0	1	1
2
2
1	2	1	1	2	1	0	0	0	0	0	0	0	2	2
2
2
2
2
2
2
2
2
1	2	2	1	1	0	1	1	0	0	0	0	0	3	2
2
1	2	2	1	1	0	0	0	1	0	0	0	0	3	2
2
1	2	1	1	1	0	0	0	0	0	0	0	1	4	1	2	1	5	3	2	1	2	1	1	1	1	0	0	1	0	0	1	0
2
1	2	1	1	2	0	0	0	0	0	0	0	1	2	2
1	2	1	1	2	0	0	0	0	0	0	0	1	2	1	2	2	5	1	2	1	2	1	1	1	1	0	0	1	0	1	1	1
1	2	1	1	2	0	0	0	0	0	0	0	1	4	2
2
2
2
2
1	2	2	1	1	0	0	0	0	0	0	0	1	4	2
1	2	2	1	1	0	0	0	1	0	0	0	0	1	2
1	2	1	1	2	0	0	0	0	0	0	0	1	2	2
2
1	2	2	1	1	0	0	1	0	0	0	0	0	1	2
1	2	1	1	2	0	0	0	0	0	0	0	1	4	2
1	2	2	1	2	0	1	1	0	0	1	0	0	4	1	2	2	2	1	1	2	2	1	1	1	1	0	0	1	1	1	1	1
1	2	2	1	2	0	0	0	0	0	0	0	1	4	1	2	1	2	1	3	2	2	2	0	1	0	0	0	0	1	0	1	1
2
1	2	2	1	1	0	0	0	0	0	0	0	1	1	2
1	2	2	1	2	1	0	1	0	0	1	0	0	3	2
2
1	2	1	1	2	0	0	0	0	0	0	0	1	4	2
1	2	2	1	2	0	0	0	0	0	0	0	1	4	1	2	1	1	2	3	1	2	1	1	1	1	0	0	1	1	1	1	1
1	2	1	1	2	0	0	0	0	0	0	0	1	2	1	2	1	3	4	1	1	2	2	1	1	1	0	0	1	0	1	0	0
2
2
1	2	2	1	2	0	0	0	0	0	0	0	1	2	2
2
2
1	2	2	1	2	0	0	1	1	0	0	0	0	1	2
1	2	2	1	2	0	0	0	0	0	0	0	1	4	2
2
1	2	1	1	2	0	0	0	0	0	0	0	1	3	2
2
1	2	2	1	1	0	0	0	0	0	0	0	1	2	2
2
1	2	2	1	2	0	0	0	1	0	0	0	0	1	1	2	1	3	1	1	2	2	1	1	1	1	0	0	1	1	1	1	1
2
2
2
2
2
1	2	1	1	1	0	0	0	0	0	0	0	1	3	1	1	1	5	2	3	2	2	1	1	0	1	0	0	1	1	1	1	1
1	2	1	1	1	0	0	0	0	0	0	0	1	3	1	2	1	1	4	1	1	2	1	0	1	0	0	0	1	0	1	0	0
2
2
1	2	1	1	1	0	0	0	0	0	0	0	1	1	2
2
1	2	1	1	2	0	0	0	0	0	0	0	1	3	2
1	2	1	1	2	0	0	0	1	0	0	0	0	2	1	2	2	3	1	1	1	2	1	1	0	0	0	0	1	1	1	1	1
2
1	2	1	1	2	1	0	0	0	0	0	0	0	1	1	3	2	1	4	2	2	2	1	1	0	0	0	0	1	0	0	0	0
1	2	1	1	2	0	1	1	1	0	0	0	0	1	2
1	2	2	1	2	0	0	0	0	0	0	0	1	4	2
2
1	2	1	1	2	1	0	0	0	0	0	0	0	2	2
1	2	2	1	2	1	0	1	0	0	1	0	0	4	2
1	2	2	1	2	0	0	0	0	0	0	0	1	4	2
1	2	2	1	2	0	0	0	0	0	0	0	1	1	2
1	2	2	1	1	1	0	0	0	0	0	0	0	3	2
1	2	2	1	1	0	0	0	0	0	0	0	1	3	2
2
1	2	1	1	1	0	0	0	0	0	0	0	1	1	2
2
2
1	2	2	1	1	0	0	0	0	0	0	0	1	2	2
1	2	2	1	2	0	0	1	1	0	0	0	0	3	2
2
2
1	2	2	1	1	0	0	0	0	0	0	0	1	1	2
1	2	2	1	2	0	0	0	0	0	0	0	1	4	2
1	2	1	1	2	0	0	0	0	0	0	0	1	3	2
2
2
2
2
2
1	2	1	1	2	0	0	0	0	0	0	0	1	2	2
1	2	1	1	2	0	0	0	0	0	0	0	1	2	2
2
1	2	1	1	2	0	0	0	0	0	0	0	1	4	1	2	2	4	1	2	1	2	2	1	1	1	0	0	1	1	1	1	1
2
2
1	2	2	1	1	1	1	0	0	0	0	0	0	2	2
1	2	2	1	1	0	0	0	0	0	0	0	1	2	1	1	1	1	1	2	1	2	1	1	1	1	0	0	1	1	1	1	1
2
1	2	1	1	1	0	0	0	0	0	0	0	1	4	2
1	2	2	1	2	0	0	0	0	0	0	0	1	1	2
2
2
1	2	2	1	2	0	0	0	0	0	0	0	1	2	2
2
1	2	1	1	1	0	0	0	0	0	0	0	1	4	1	2	1	1	1	1	1	2	1	1	1	1	0	0	1	1	1	1	1
1	2	2	1	1	0	0	0	0	0	0	0	1	3	2
1	2	2	1	1	0	0	0	0	0	0	0	1	4	2
1	2	2	1	2	1	0	1	0	0	0	0	0	4	2
2
1	2	1	1	2	0	0	0	1	0	0	0	0	3	2
1	2	1	1	2	0	0	0	0	0	0	0	1	1	2
1	2	2	1	2	0	0	0	0	0	0	0	1	4	2
1	2	2	1	2	0	0	0	0	0	0	0	1	2	2
1	2	2	1	1	0	0	0	0	0	0	0	1	4	2
2
1	2	2	1	2	0	0	0	0	0	0	0	1	3	1	4	2	5	1	1	1	2	1	0	1	0	0	0	1	1	1	1	1
1	2	2	1	2	0	0	0	0	0	0	0	1	2	2
2
1	2	2	1	2	0	0	0	0	0	0	0	1	2	2
2
1	2	1	1	1	1	0	1	0	0	0	0	0	1	2
1	2	1	1	2	1	1	1	1	0	1	0	0	4	1	4	2	5	4	1	1	2	1	0	1	0	0	0	1	1	1	1	1
1	2	1	1	2	0	0	0	0	0	0	0	1	4	2
2
2
1	2	1	1	2	0	0	0	1	0	1	0	0	2	2
2
1	2	2	1	1	1	0	1	1	0	0	0	0	2	2
1	2	1	1	1	0	0	0	0	0	0	0	1	3	2
1	2	1	1	2	0	0	0	0	0	0	0	1	1	1	1	2	3	3	3	1	2	2	1	1	1	0	0	0	0	0	1	0
1	2	1	1	1	1	1	0	1	0	0	0	0	3	1	4	1	2	3	1	1	2	2	1	1	1	0	0	1	1	1	1	1
1	2	2	1	2	1	0	1	1	0	0	0	0	1	2
1	2	1	1	2	1	0	0	0	0	0	0	0	2	2
1	2	2	1	1	1	0	0	1	0	1	0	0	3	2
1	2	2	1	2	0	0	0	0	0	0	0	1	4	2
2
1	2	2	1	2	0	0	0	1	0	0	0	0	3	1	1	2	1	4	1	2	2	1	1	1	0	0	0	1	0	1	1	0
1	2	2	1	2	0	0	0	0	0	0	0	1	2	1	3	2	1	4	1	2	2	2	1	1	1	0	0	0	0	1	0	0
2
2
2
1	2	2	1	2	0	0	0	1	0	1	0	0	3	1	3	1	3	4	2	2	2	1	1	1	0	0	0	1	1	1	0	0
1	2	2	1	2	0	0	0	0	0	0	0	1	4	2
2
1	2	2	1	2	0	0	0	0	0	0	0	1	2	2
1	2	2	1	2	0	0	0	0	0	0	0	1	1	2
2
1	2	1	1	1	0	0	0	0	0	0	0	1	3	1	4	1	1	1	3	1	2	1	1	1	1	0	0	1	1	1	1	1
2
1	2	2	1	2	0	0	0	0	0	0	0	1	1	1	2	1	1	1	3	1	2	1	1	1	1	0	0	1	1	1	1	1
1	2	2	1	2	0	1	0	0	0	0	0	0	4	1	1	2	2	3	1	2	2	1	1	1	1	0	0	0	0	1	0	0
1	2	1	1	1	0	0	0	0	0	0	0	1	3	1	1	2	1	1	2	1	2	1	1	1	1	0	0	1	1	1	1	1
1	2	1	1	2	0	0	0	0	0	0	0	1	2	2
2
1	2	1	1	1	0	0	0	0	0	0	0	1	4	2
2
2
2
2
1	2	1	1	1	0	0	0	0	0	0	0	1	4	1	1	2	1	3	1	1	2	2	1	1	1	0	0	0	0	1	0	0
1	2	2	1	1	0	0	0	0	0	0	0	1	1	2
1	2	2	1	1	0	0	0	1	0	1	0	0	4	1	2	1	3	4	1	2	2	1	0	0	0	0	1	1	1	1	1	1
2
1	2	2	1	2	0	0	0	1	0	0	0	0	1	2
1	2	1	1	1	1	0	0	0	0	0	0	0	4	1	4	2	3	1	3	1	2	1	0	0	1	0	0	1	0	0	0	0
2
2
2
1	2	1	1	1	0	0	0	0	0	0	0	1	3	1	4	1	1	4	2	2	2	2	1	1	0	0	0	1	1	1	0	0
1	2	1	1	1	0	0	0	0	0	0	0	1	3	2
1	2	1	1	2	0	0	0	0	0	0	0	1	2	2
1	2	1	1	2	0	0	0	0	0	0	0	1	4	1	2	1	1	3	3	1	2	1	0	1	1	0	0	1	1	1	1	1
2
2
1	2	1	1	2	1	0	1	0	0	0	0	0	2	2
1	2	2	1	1	0	0	0	1	0	0	0	0	4	2
2
2
2
1	2	2	1	2	0	0	0	0	0	0	0	1	1	1	3	2	5	3	3	1	2	1	1	1	1	0	0	1	1	1	1	1
2
1	2	1	1	1	1	0	0	1	0	0	0	0	4	1	2	2	1	4	1	1	2	1	0	1	1	0	0	0	0	1	1	1
1	2	1	1	2	1	0	0	0	0	0	0	0	1	1	1	1	1	1	1	1	1	1	1	0	0	0	0	1	0	0	0	0
1	2	2	1	2	0	0	0	0	0	0	0	1	3	2
1	2	1	1	2	0	0	0	0	0	0	0	1	3	2
2
1	2	2	1	2	0	0	0	0	0	0	0	1	2	2
1	2	2	1	2	0	0	0	0	0	0	0	1	3	1	3	1	4	1	1	1	2	1	1	0	0	0	0	0	0	0	0	1
2
2
1	2	1	1	2	1	0	0	1	0	0	0	0	2	2
2
2
1	2	1	1	1	1	0	1	0	0	0	0	0	4	1	4	2	5	4	1	1	2	1	0	1	1	0	0	1	1	1	1	1
1	2	1	1	2	0	0	0	1	0	0	0	0	2	2
2
2
2
1	2	2	1	1	0	0	0	0	0	0	0	1	3	2
2
1	2	2	1	1	0	0	0	0	0	0	0	1	4	2
2
1	2	1	1	1	1	0	1	1	0	0	0	0	3	1	3	2	1	1	2	1	2	2	1	0	1	0	0	1	0	1	0	0
1	2	1	1	1	0	0	0	0	0	0	0	1	3	2
1	2	1	1	2	1	0	0	0	0	0	0	0	2	2
2
1	2	1	1	2	1	1	0	0	0	1	0	0	2	1	1	1	2	2	2	1	2	1	1	0	0	0	0	1	0	0	0	0
1	2	1	1	1	0	0	0	0	0	0	0	1	3	2
2
2
2
1	2	1	1	2	0	0	0	1	0	0	0	0	2	2
1	2	1	1	2	1	1	1	1	0	1	0	0	2	2
2
2
2
2
2
1	2	2	1	2	1	1	0	1	0	0	0	0	3	2
1	2	2	1	2	1	1	1	0	0	0	0	0	3	2
2
2
2
2
2
1	2	1	1	2	0	0	0	0	0	0	0	1	4	2
1	2	2	1	2	0	0	0	0	0	0	0	1	3	1	2	2	2	4	2	2	2	2	1	0	0	0	0	1	1	1	1	1
1	2	2	1	2	0	0	0	0	0	1	0	0	4	2
2
1	2	1	1	2	0	0	0	0	0	0	0	1	4	1	3	2	2	4	3	2	2	1	1	1	1	0	0	1	1	1	0	0
2
1	2	2	1	2	1	1	1	0	0	0	0	0	2	2
1	2	2	1	1	0	1	0	0	0	0	0	0	3	2
1	2	2	1	2	1	0	0	0	0	0	0	0	2	2
1	2	1	1	1	1	1	1	0	0	0	0	0	2	2
2
2
2
2
1	2	2	1	2	1	0	1	0	0	0	0	0	3	2
1	2	2	1	2	0	0	0	0	0	0	0	1	1	1	3	1	3	1	1	2	2	1	0	0	0	0	1	1	1	1	1	1
2
2
1	2	1	1	2	0	0	0	0	0	0	0	1	4	2
2
2
2
2
1	2	1	1	1	0	0	0	0	0	0	0	1	4	2
2
2
1	2	2	1	1	0	0	1	0	0	0	0	0	3	2
1	2	2	1	2	0	0	0	0	0	0	0	1	2	2
2
1	2	1	1	1	1	1	1	1	0	1	0	0	1	2
2
1	2	2	1	2	0	0	0	0	0	0	0	1	2	1	4	1	2	1	1	2	2	1	1	1	1	0	0	1	0	0	0	0
1	2	2	1	2	0	1	0	1	0	0	0	0	2	2
1	2	1	1	2	0	0	0	0	0	1	0	0	2	2
1	2	1	1	1	0	0	0	0	0	0	0	1	1	2
2
2
1	2	1	1	1	1	0	1	1	0	0	0	0	2	1	1	1	2	1	1	1	1	1	1	1	1	0	0	1	0	1	0	1
2
2
1	2	1	1	2	0	0	0	0	0	0	0	1	3	1	2	2	5	1	1	2	2	2	1	1	1	0	0	1	1	0	1	0
1	2	1	1	1	0	0	0	0	0	0	0	1	3	2
2
1	2	1	1	1	0	0	0	1	0	0	0	0	2	1	3	1	3	1	1	1	2	1	0	1	0	0	0	1	0	0	0	0
1	2	1	1	2	0	0	0	0	0	0	0	1	4	2
1	2	2	1	1	0	0	0	0	0	0	0	1	4	2
2
1	2	1	1	1	0	0	0	0	0	0	0	1	2	1	2	1	1	1	3	1	2	1	1	1	1	0	0	1	0	1	1	1
2
1	2	1	1	2	1	0	1	0	0	0	0	0	1	2
1	2	2	1	2	0	0	0	1	0	0	0	0	1	2
2
2
2
1	2	1	1	2	0	0	0	0	0	0	0	1	3	2
1	2	2	1	2	0	0	0	1	0	1	0	0	3	2
2
1	2	1	1	2	0	0	0	0	0	0	0	1	4	1	3	1	3	4	2	2	2	1	0	1	1	0	0	1	1	1	1	1
2
1	2	1	1	1	0	0	0	0	0	0	0	1	2	1	1	1	2	1	3	1	2	2	0	0	1	0	0	0	0	1	0	0
2
2
1	2	2	1	2	1	0	0	0	0	0	0	0	2	2
2
1	2	1	1	2	0	0	0	0	0	0	0	1	3	1	3	2	5	3	3	1	2	1	0	0	0	0	1	1	1	1	1	1
2
1	2	1	1	2	0	0	0	0	0	0	0	1	2	1	3	2	3	3	1	2	2	1	0	1	1	0	0	1	1	1	1	1
2
2
1	2	1	1	2	0	1	1	1	0	0	0	0	1	2
1	2	1	1	2	0	0	0	0	0	0	0	1	1	2
1	2	1	1	2	1	1	0	0	0	1	0	0	2	2
1	2	1	1	1	0	0	0	0	0	0	0	1	3	2
1	2	1	1	1	0	0	0	0	0	0	0	1	2	1	1	2	1	4	3	1	2	1	1	1	1	0	0	0	0	1	1	1
1	2	2	1	1	1	1	1	0	0	0	0	0	2	1	1	1	4	3	2	1	2	2	1	0	0	0	0	1	0	1	0	0
1	2	1	1	2	1	1	0	0	0	0	0	0	4	2
1	2	1	1	2	0	0	0	0	0	0	0	1	4	2
1	2	2	1	1	1	0	0	0	0	0	0	0	1	1	3	2	3	1	2	1	2	1	1	1	1	0	0	1	1	1	1	1
1	2	1	1	2	0	1	1	1	0	0	0	0	4	1	4	1	4	2	3	1	2	1	1	1	0	0	0	0	1	0	1	0
2
2
2
2
2
1	2	1	1	2	1	0	0	1	0	0	0	0	3	2
2
1	2	2	1	1	0	0	0	0	0	0	0	1	3	2
1	2	2	1	2	0	0	0	0	0	0	0	1	4	2
2
1	2	1	1	1	0	0	0	0	0	0	0	1	1	2
1	2	1	1	2	1	0	1	0	0	0	0	0	2	2
2
1	2	2	1	2	0	0	0	0	0	0	1	0	4	2
1	2	2	1	1	0	0	0	0	0	0	0	1	3	1	3	1	5	4	3	2	2	2	1	1	1	0	0	0	0	1	0	0
1	2	2	1	2	0	0	0	0	0	0	0	1	2	2
2
2
1	2	2	1	2	1	0	0	0	0	0	0	0	2	2
2
2
2
2
1	2	1	1	2	0	0	0	0	0	0	0	1	1	2
2
1	2	2	1	2	0	0	0	0	0	0	0	1	2	1	2	2	5	2	3	2	2	2	1	1	0	0	0	1	1	1	1	1
1	2	2	1	2	0	0	0	1	0	0	0	0	4	2
2
2
1	2	2	1	2	0	1	1	0	0	0	0	0	4	2
2
1	2	1	1	2	1	0	1	0	0	0	0	0	2	2
2
2
2
1	2	1	1	2	1	1	1	0	0	0	0	0	4	2
2
1	2	2	1	2	0	0	0	0	0	0	0	1	1	2
1	2	1	1	2	1	1	1	0	0	0	0	0	4	1	2	2	4	1	3	2	2	1	1	1	0	0	0	1	0	1	0	0
2
2
1	2	2	1	2	0	1	1	0	0	1	0	0	2	2
2
2
2
2
2
1	2	2	1	2	0	0	0	0	0	0	0	1	2	1	2	1	3	1	2	1	2	2	0	1	0	0	0	1	1	1	1	1
1	2	1	1	2	0	0	0	0	0	0	0	1	3	2
2
1	2	1	1	2	1	1	1	1	0	1	0	0	1	2
1	2	2	1	2	0	0	0	0	0	0	0	1	4	2
2
2
1	2	1	1	2	1	0	0	0	0	0	0	0	4	1	2	1	1	3	3	1	2	1	1	1	1	0	0	0	0	1	1	1
1	2	2	1	2	1	0	0	0	0	0	0	0	3	2
1	2	2	1	2	1	1	0	0	0	1	0	0	2	2
1	2	2	1	2	1	1	1	1	0	1	0	0	2	1	4	1	3	3	2	1	2	2	1	1	0	0	0	1	1	1	1	1
2
1	2	1	1	2	0	0	0	0	0	0	0	1	3	2
2
2
1	2	1	1	2	0	0	0	0	0	0	0	1	4	1	3	1	2	3	1	1	2	2	1	1	1	0	0	1	1	1	1	1
1	2	1	1	1	0	0	0	0	0	0	0	1	3	2
1	2	2	1	1	0	1	1	0	0	0	0	0	1	2
1	2	1	1	2	0	0	0	0	0	0	0	1	4	2
2
1	2	2	1	1	0	0	0	0	0	0	0	1	4	1	3	1	3	2	1	1	2	2	1	1	1	0	0	1	0	1	0	0
2
2
2
1	2	1	1	2	0	0	0	0	0	0	0	1	2	2
1	2	1	1	2	0	0	0	0	0	0	0	1	2	2
2
1	2	1	1	2	0	0	0	0	0	0	0	1	1	2
2
2
2
1	2	2	1	1	0	0	0	1	0	0	0	0	3	2
2
2
2
1	2	1	1	2	0	0	0	0	0	0	0	1	4	2
1	2	1	1	1	0	0	0	0	0	0	0	1	4	2
2
1	2	2	1	2	0	0	0	1	0	0	0	0	1	2
2
2
2
1	2	1	1	2	0	0	0	0	0	0	0	1	3	2
2
2
1	2	2	1	2	0	0	0	0	0	0	0	1	4	2
1	2	2	1	2	0	0	0	0	0	0	0	1	2	2
2
1	2	2	1	1	1	0	1	1	0	0	0	0	3	2
2
1	2	1	1	2	0	0	0	0	0	0	0	1	1	1	3	1	3	1	2	2	2	1	1	1	1	0	0	1	1	0	0	0
2
2
1	2	2	1	2	0	0	0	0	0	0	0	1	2	1	1	1	1	1	3	2	2	2	1	1	1	0	0	1	1	1	1	1
1	2	1	1	2	0	0	0	1	0	0	0	0	4	2
1	2	2	1	1	0	0	0	0	0	0	0	1	3	2
1	2	2	1	2	0	0	0	0	0	0	0	1	2	2
1	2	1	1	1	0	0	0	0	0	0	0	1	2	2
2
1	2	2	1	2	0	0	0	0	0	0	0	1	1	2
2
1	2	1	1	2	0	0	1	0	0	0	0	0	1	2
2
1	2	2	1	2	0	0	0	0	0	0	0	1	3	1	4	2	5	1	1	2	2	2	1	1	1	0	0	1	1	1	1	1
1	2	1	1	1	0	0	0	0	0	0	0	1	4	2
1	2	1	1	2	0	0	0	0	0	0	0	1	2	1	1	1	1	1	1	1	2	1	1	1	1	0	0	1	0	1	1	1
1	2	1	1	2	0	0	0	0	0	0	0	1	2	2
1	2	1	1	1	0	0	0	0	0	0	0	1	4	2
2
1	2	2	1	2	0	0	0	0	0	0	0	1	3	1	1	1	5	2	1	1	2	2	1	1	1	0	0	0	0	1	0	0
1	2	2	1	1	0	0	0	0	0	0	0	1	4	2
1	2	1	1	2	0	0	0	0	0	0	0	1	1	2
1	2	2	1	2	1	0	0	0	0	0	0	0	2	1	1	2	3	2	1	1	2	2	1	1	0	0	0	1	0	1	0	0
2
2
1	2	1	1	1	1	0	0	0	0	1	0	0	2	2
1	2	2	1	2	1	0	0	0	0	0	0	0	2	1	1	2	2	2	2	1	2	1	1	1	0	0	0	0	0	1	0	0
1	2	1	1	2	1	0	1	0	0	1	0	0	2	2
2
2
2
2
1	2	2	1	2	0	0	1	0	0	1	0	0	4	1	4	2	1	1	3	2	2	2	1	1	1	0	0	1	1	1	1	1
2
2
1	2	2	1	2	1	0	0	0	0	0	0	0	2	1	3	2	3	4	3	1	2	2	1	1	1	0	0	1	1	1	1	1
2
1	2	2	1	2	0	0	1	1	0	0	0	0	3	1	3	2	2	3	2	2	2	2	1	1	1	0	0	1	1	1	1	1
2
1	2	2	1	2	0	0	0	0	0	0	0	1	2	2
2
1	2	2	1	2	0	0	0	0	0	0	0	1	2	2
2
2
1	2	2	1	2	0	0	0	0	0	0	0	1	4	2
2
2
1	2	1	1	2	0	0	0	0	0	0	0	1	3	1	3	1	5	3	1	1	2	1	1	1	1	0	0	1	0	1	0	0
2
1	2	1	1	2	0	0	0	0	0	0	0	1	4	2
2
2
1	2	1	1	2	1	1	0	0	0	0	0	0	2	2
1	2	2	1	2	0	0	0	0	0	0	0	1	2	2
2
2
2
2
1	2	2	1	1	0	0	0	0	0	0	0	1	4	2
1	2	1	1	1	1	0	0	0	0	0	0	0	1	1	4	2	4	2	1	2	2	1	0	0	1	0	0	1	0	1	0	0
1	2	2	1	2	0	0	0	1	0	0	0	0	1	2
2
2
1	2	1	1	1	0	0	0	0	0	0	0	1	2	2
2
2
1	2	1	1	2	1	0	1	0	0	0	0	0	4	2
2
2
1	2	2	2	1	0	0	0	0	0	0	0	1	2	2
1	2	1	2	2	1	0	0	0	0	0	0	0	1	1	2	2	5	4	4	2	2	2	0	0	1	0	0	1	0	0	0	0
2
2
2
2
2
2
2
1	2	1	1	2	0	0	0	0	0	0	0	1	2	2
1	2	1	1	1	1	0	1	0	0	0	0	0	4	2
2
1	2	1	1	2	0	0	0	0	0	0	0	1	2	2
2
2
2
2
2
1	2	1	1	1	0	0	0	0	0	0	0	1	1	1	1	1	2	1	2	2	2	1	1	1	1	0	0	1	1	1	1	1
2
2
1	2	1	1	2	1	0	1	1	0	0	0	0	4	2
2
2
2
2
2
1	2	2	1	2	0	0	0	0	0	0	0	1	2	1	3	2	3	2	3	2	2	2	1	1	0	0	0	1	1	1	1	1
2
2
2
2
1	2	2	1	1	0	0	0	0	0	0	0	1	3	1	1	2	3	1	1	2	2	1	1	1	1	0	0	1	1	1	1	1
2
2
1	2	2	1	2	0	0	0	0	0	0	0	1	4	1	4	2	1	1	3	2	2	1	1	0	0	0	0	1	1	1	1	1
1	2	2	1	1	1	1	1	1	0	1	0	0	2	2
2
2
1	2	1	1	2	0	0	0	0	0	0	0	1	4	1	1	1	5	3	3	1	2	1	1	1	1	0	0	1	0	1	0	0
2
2
2
1	2	1	1	2	0	0	0	0	0	0	0	1	4	2
1	2	2	1	1	0	0	0	0	0	0	0	1	3	2
2
2
1	2	1	1	1	0	0	0	0	0	0	0	1	4	1	3	1	3	3	3	1	2	2	1	1	1	0	0	1	1	1	1	1
1	2	2	1	1	0	0	0	1	0	0	0	0	1	2
1	2	2	1	1	0	0	0	0	0	0	0	1	1	2
2
1	2	2	1	1	0	0	0	0	0	0	0	1	2	1	1	2	3	4	2	2	2	2	1	1	0	0	0	1	0	1	1	0
1	2	1	1	1	0	0	0	0	0	0	0	1	3	2
2
1	2	1	1	1	1	0	1	0	0	0	0	0	1	2
1	2	2	1	1	0	0	0	0	0	0	0	1	3	2
1	2	1	1	2	0	0	0	0	0	0	0	1	3	2
1	2	1	1	2	0	0	0	1	0	0	0	0	1	1	3	1	4	3	1	1	2	1	0	1	0	0	0	0	0	0	0	1
2
2
2
1	2	1	1	2	0	0	0	0	0	0	0	1	3	2
1	2	1	1	1	0	0	0	0	0	0	0	1	1	2
2
1	2	2	1	2	0	0	0	0	0	0	0	1	4	1	4	2	3	1	1	2	2	2	0	1	1	0	0	1	0	1	1	1
1	2	1	1	1	0	0	0	1	0	0	0	0	2	2
1	2	2	1	2	0	0	0	0	0	0	0	1	1	2
1	2	1	1	2	0	0	0	0	0	0	0	1	1	2
2
2
1	2	1	1	1	0	0	0	0	0	0	0	1	3	2
2
1	2	1	1	1	0	0	0	0	0	0	0	1	2	2
1	2	2	1	2	0	0	0	0	0	0	0	1	4	1	1	2	2	2	2	1	2	2	1	1	1	0	0	0	1	0	0	0
1	2	2	1	1	0	0	0	0	0	0	0	1	1	1	1	2	3	1	2	2	2	2	1	1	0	0	0	1	1	1	1	1
1	2	2	1	2	0	0	0	1	0	0	0	0	2	2
2
1	2	2	1	2	0	0	0	0	0	0	0	1	2	1	4	2	1	4	1	2	2	2	0	0	0	0	1	1	1	1	1	1
1	2	1	1	1	0	0	0	0	0	0	0	1	2	1	1	1	1	1	1	1	1	2	1	0	1	0	0	0	1	0	0	0
1	2	2	1	2	0	0	1	0	0	0	0	0	4	1	2	2	1	1	3	2	2	2	0	0	0	0	1	0	0	1	0	0
2
2
1	2	2	1	2	0	0	0	0	0	0	0	1	3	2
2
2
1	2	2	1	2	0	0	0	0	0	0	0	1	1	1	1	1	4	2	3	2	2	2	0	1	0	0	0	1	1	1	1	1
2
1	2	2	1	2	1	1	1	0	0	0	0	0	2	2
1	2	1	1	1	0	0	0	0	0	0	0	1	4	2
2
1	2	2	1	1	0	0	0	0	0	0	0	1	3	1	1	2	3	1	3	2	2	2	1	1	0	0	0	0	1	0	1	1
1	2	2	1	1	0	0	0	0	0	0	0	1	3	2
1	2	2	1	1	1	0	1	1	0	0	0	0	3	2
1	2	1	1	1	0	0	0	0	0	0	0	1	1	2
1	2	1	1	2	1	0	0	0	0	0	0	0	2	2
1	2	2	1	2	0	0	0	0	0	0	0	1	4	2
1	2	2	1	2	0	0	0	0	0	0	0	1	4	1	1	2	2	3	2	2	2	2	1	1	1	0	0	1	0	1	0	0
2
1	2	2	1	2	1	1	0	1	0	0	0	0	4	1	2	1	1	2	3	2	2	2	1	1	0	0	0	1	1	1	1	1
1	2	2	1	2	0	0	0	0	0	0	0	1	4	1	4	2	5	1	4	2	2	2	1	0	0	0	0	0	1	1	1	0
1	2	1	1	2	0	0	0	0	0	0	0	1	2	1	1	1	1	1	1	1	2	1	1	1	0	0	0	0	0	1	0	0
2
2
2
1	2	2	1	2	0	0	0	1	0	0	0	0	2	1	1	1	1	1	3	2	2	2	1	1	0	0	0	0	0	1	1	0
1	2	2	1	2	0	0	0	0	0	0	0	1	3	2
2
1	2	1	1	2	0	0	0	0	0	0	0	1	4	2
1	2	2	1	2	0	0	0	0	0	0	0	1	2	1	4	2	3	1	1	2	2	1	1	1	1	0	0	1	1	1	1	1
2
1	2	2	1	2	0	0	0	0	0	0	0	1	2	1	3	1	4	2	1	1	2	2	1	0	0	0	0	0	0	0	1	0
1	2	1	1	1	1	0	0	0	0	0	0	0	3	2
2
2
1	2	1	1	2	0	0	0	0	0	0	0	1	3	1	1	1	1	3	2	1	2	1	1	1	0	0	0	1	1	1	1	1
2
2
1	2	2	1	2	0	0	0	0	0	1	0	0	3	1	2	1	5	4	2	1	2	2	1	1	1	0	0	0	0	0	1	0
2
2
2
1	2	1	1	2	1	1	1	0	0	0	0	0	4	2
2
2
1	2	2	1	1	1	1	1	0	0	0	0	0	3	2
1	2	1	1	2	0	0	0	0	0	0	0	1	3	2
1	2	1	1	2	0	0	0	0	0	0	0	1	1	2
2
1	2	1	1	2	1	0	0	0	0	0	0	0	4	2
2
2
2
2
2
1	2	2	1	1	0	0	0	1	0	0	0	0	1	1	2	1	5	2	1	1	2	1	1	0	0	0	0	1	1	1	1	1
1	2	1	1	2	1	0	0	1	0	0	0	0	2	2
2
2
1	2	1	1	1	0	0	0	0	0	0	0	1	2	2
1	2	1	1	2	1	1	0	1	0	0	0	0	2	2
1	2	1	1	2	0	0	0	0	0	0	0	1	2	2
1	2	1	1	1	0	0	1	0	0	0	0	0	2	1	1	2	2	2	2	1	2	2	1	1	1	0	0	0	1	0	1	0
1	2	1	1	2	0	0	0	0	0	0	0	1	4	1	3	1	3	1	2	2	2	1	1	1	1	0	0	1	1	1	0	0
1	2	2	1	2	0	0	0	0	0	0	0	1	3	2
2
2
1	2	1	1	2	0	0	0	0	0	0	0	1	3	2
1	2	1	1	2	1	0	1	0	0	1	0	0	4	1	4	2	5	4	1	2	1	1	0	0	0	0	1	1	1	1	1	1
2
1	2	1	1	1	0	0	0	0	0	0	0	1	1	2
2
1	2	2	1	1	0	0	0	1	0	1	0	0	1	2
1	2	2	1	2	0	0	0	0	0	0	0	1	3	2
1	2	2	1	2	0	0	0	0	0	0	0	1	1	1	2	1	1	4	2	2	2	1	1	1	1	0	0	1	1	1	0	0
1	2	1	1	2	1	0	1	0	0	1	0	0	4	2
1	2	1	1	1	0	0	0	0	0	0	0	1	2	1	3	2	4	1	2	2	2	1	1	1	1	0	0	0	0	1	1	1
1	2	2	1	2	0	0	0	0	0	0	0	1	1	2
1	2	2	1	2	0	0	0	0	0	0	0	1	3	1	1	1	1	1	1	1	2	1	1	1	1	0	0	1	1	1	1	1
2
1	2	2	1	2	0	0	0	0	0	0	0	1	3	2
1	2	1	1	1	0	0	0	0	0	0	0	1	2	2
1	2	2	1	1	0	0	0	0	0	0	0	1	2	1	4	2	5	1	2	2	2	2	1	0	1	0	0	1	1	0	0	0
1	2	1	1	1	0	0	0	0	0	0	0	1	3	2
1	2	1	1	2	0	0	0	0	0	0	0	1	3	2
2
1	2	1	1	2	0	0	0	1	0	0	0	0	4	2
2
2
1	2	1	1	2	0	0	1	1	0	0	0	0	3	2
1	2	2	1	2	0	0	0	0	0	0	0	1	1	2
1	2	1	1	2	0	0	0	1	0	1	0	0	2	1	2	2	2	3	1	2	2	2	0	1	0	0	0	1	0	0	0	0
1	2	1	1	1	0	0	0	0	0	0	0	1	4	2
1	2	2	1	2	0	0	0	0	0	0	0	1	4	2
1	2	2	1	1	1	1	0	0	0	0	0	0	4	2
1	2	2	1	2	0	0	0	0	0	0	0	1	2	1	1	2	1	1	1	2	2	2	1	1	1	0	0	1	1	1	1	1
2
1	2	2	1	2	0	0	0	0	0	0	0	1	4	1	3	1	5	1	1	2	2	2	1	1	1	0	0	1	1	1	1	1
2
1	2	2	1	2	0	1	1	1	0	1	0	0	4	2
1	2	2	1	1	0	0	0	0	0	0	0	1	2	2
1	2	2	1	2	0	0	0	0	0	0	0	1	2	2
2
1	2	2	1	2	0	0	0	1	0	0	0	0	1	2
2
1	2	1	1	1	0	1	1	1	0	0	0	0	4	2
1	2	2	1	2	0	0	0	0	0	0	0	1	4	2
2
1	2	1	1	2	0	0	0	0	0	0	0	1	2	2
1	2	2	1	1	0	0	0	0	0	0	0	1	2	2
2
1	2	2	1	2	0	0	0	0	0	0	0	1	3	2
1	2	2	1	2	0	0	0	0	0	0	0	1	4	2
1	2	2	1	2	1	0	0	0	0	0	0	0	4	1	4	2	5	4	1	1	2	2	0	0	1	0	0	1	1	1	1	1
1	2	2	1	1	0	1	1	1	0	0	0	0	1	2
2
2
1	2	1	1	2	0	0	0	0	0	0	0	1	4	2
2
2
2
2
1	2	2	1	2	0	0	0	0	0	0	0	1	4	2
1	2	1	1	1	0	0	0	0	0	0	0	1	4	1	2	1	2	1	3	1	2	1	1	0	1	0	0	1	1	1	0	0
2
2
2
1	2	2	1	2	0	0	0	0	0	0	0	1	4	2
2
1	2	1	1	2	0	0	0	0	0	0	0	1	3	2
2
1	2	2	1	2	0	0	0	0	0	0	0	1	1	1	3	1	5	1	3	2	2	2	1	1	0	0	0	1	1	0	0	0
1	2	2	1	2	0	0	0	0	0	0	0	1	3	1	4	1	3	1	3	1	2	2	1	1	0	0	0	1	1	1	1	1
1	2	1	1	1	1	0	0	0	0	0	0	0	2	2
2
1	2	1	1	2	0	0	0	0	0	0	0	1	1	2
2
1	2	2	1	1	0	0	0	1	0	0	0	0	3	2
1	2	2	1	2	0	0	0	0	0	0	0	1	2	2
2
1	2	1	1	1	0	0	0	0	0	0	0	1	2	2
1	2	1	1	2	0	0	0	1	0	0	0	0	2	2
2
1	2	1	1	2	1	0	0	0	0	0	0	0	3	2
1	2	2	1	2	1	0	1	1	0	0	0	0	4	1	1	1	3	1	3	1	2	1	1	1	1	0	0	1	1	1	0	0
1	2	2	1	2	0	0	0	0	0	0	0	1	4	1	2	2	2	2	1	2	2	2	0	1	0	0	0	1	0	0	0	0
2
2
1	2	1	1	2	0	0	0	0	0	0	0	1	2	2
1	2	2	1	2	0	0	0	0	0	0	0	1	1	2
1	2	2	1	2	1	1	1	0	0	0	0	0	4	2
1	2	1	1	2	0	0	0	0	0	0	0	1	2	2
2
1	2	1	1	2	1	1	1	0	0	0	0	0	1	2
1	2	1	1	2	0	0	0	0	0	0	0	1	1	2
1	2	1	1	2	0	0	0	0	0	0	0	1	3	1	4	1	2	4	1	1	2	1	1	1	1	0	0	1	1	0	0	0
2
2
1	2	1	1	1	0	0	0	1	0	0	0	0	3	2
1	2	1	1	1	0	0	0	0	0	0	0	1	2	2
2
2
2
2
2
1	2	2	1	2	1	1	1	1	0	1	0	0	3	2
2
2
2
1	2	1	1	1	1	0	0	0	0	0	0	0	1	2
1	2	2	1	1	0	0	0	0	0	0	0	1	2	1	1	1	3	1	1	1	2	2	1	1	1	0	0	1	1	1	1	1
1	2	1	1	2	1	1	0	0	0	1	0	0	1	2
2
1	2	2	1	2	1	0	1	1	0	0	0	0	4	2
1	2	2	1	1	0	0	0	0	0	0	0	1	2	1	4	2	4	4	2	2	2	1	1	1	1	0	0	0	1	1	1	1
2
1	2	1	1	1	0	0	0	1	0	0	0	0	3	2
1	2	1	1	2	0	0	0	0	0	0	0	1	2	2
2
1	2	1	1	1	0	1	1	0	0	0	0	0	2	1	2	2	2	2	1	2	2	1	0	0	1	0	0	1	0	1	1	1
2
1	2	2	1	2	0	0	0	1	0	0	0	0	3	2
2
1	2	1	1	1	0	0	0	0	0	0	0	1	3	2
2
1	2	2	1	1	0	0	0	0	0	0	0	1	4	2
1	2	2	1	2	0	0	0	0	0	0	0	1	4	1	1	2	1	1	3	2	2	1	1	1	1	0	0	1	1	1	1	1
2
1	2	1	1	2	1	0	0	0	0	0	0	0	4	2
2
1	2	1	1	2	0	0	0	0	0	0	0	1	4	2
1	2	2	1	2	0	0	0	0	0	0	0	1	2	1	1	2	1	2	3	2	2	2	0	0	0	0	1	1	1	1	1	0
1	2	2	1	2	0	0	0	0	0	0	0	1	1	2
2
2
1	2	1	1	2	0	0	0	0	0	0	0	1	2	2
2
2
1	2	1	1	2	0	0	0	0	0	0	0	1	2	2
1	2	1	1	1	0	0	0	0	0	0	0	1	3	2
2
2
1	2	1	1	1	1	0	1	0	0	1	0	0	2	1	4	2	2	1	2	2	2	2	1	0	0	0	0	1	1	1	1	1
2
1	2	2	1	1	0	0	0	0	0	0	0	1	4	2
1	2	2	1	1	0	0	0	0	0	0	0	1	4	1	4	2	5	4	1	1	2	2	0	0	0	0	1	0	1	0	1	1
1	2	2	1	2	0	0	0	0	0	0	0	1	4	2
1	2	1	1	2	0	0	0	0	0	0	0	1	2	2
1	2	1	1	2	0	0	0	0	0	0	0	1	4	2
1	2	1	1	2	0	0	0	0	0	0	0	1	3	1	2	1	3	4	1	1	2	1	1	1	1	0	0	0	0	1	1	0
2
1	2	1	1	1	0	0	0	0	0	0	0	1	4	2
1	2	1	1	2	0	0	0	0	0	0	0	1	1	2
2
1	2	1	1	2	0	0	0	0	0	0	0	1	3	2
1	2	1	1	2	0	0	0	0	0	0	0	1	3	2
1	2	1	1	2	0	0	0	0	0	0	0	1	2	2
1	2	2	1	2	0	0	0	0	0	0	0	1	3	2
1	2	2	1	1	0	0	0	0	0	0	0	1	1	2
1	2	2	1	2	0	0	0	0	0	0	0	1	2	2
1	2	1	1	1	0	0	0	0	0	0	0	1	2	1	4	2	2	1	1	2	2	2	0	1	0	0	0	0	1	0	1	0
2
2
2
1	2	2	1	2	0	0	0	1	0	0	0	0	2	2
1	2	2	1	2	0	0	0	0	0	0	0	1	3	2
2
2
1	2	1	1	2	0	0	0	0	0	0	0	1	1	2
1	2	2	1	2	0	0	0	0	0	0	0	1	4	1	1	1	1	1	1	1	2	1	1	1	1	0	0	1	1	1	1	1
1	2	2	1	1	0	0	0	0	0	0	0	1	1	2
1	2	2	1	1	0	0	0	0	0	0	0	1	1	2
2
1	2	1	1	2	0	0	0	0	0	0	0	1	4	1	2	1	4	1	3	1	2	1	1	1	1	0	0	1	1	1	1	1
2
2
1	2	1	1	2	0	0	0	0	0	0	0	1	1	2
2
2
1	2	1	1	2	1	0	1	0	0	1	0	0	1	2
1	2	2	1	2	0	0	0	0	0	0	0	1	2	2
2
1	2	2	1	2	0	0	0	0	0	0	0	1	1	1	2	2	1	4	3	2	2	1	0	0	0	0	1	0	0	1	0	0
1	2	2	1	1	0	0	0	0	0	0	0	1	4	1	4	1	3	3	1	1	2	1	1	1	1	0	0	1	1	0	1	1
1	2	2	1	1	0	0	0	0	0	0	0	1	3	1	4	2	5	1	3	1	2	2	1	1	1	0	0	1	1	1	1	1
1	2	2	1	1	0	0	0	0	0	0	0	1	4	1	4	2	2	1	3	1	2	2	0	0	0	0	1	1	1	1	1	1
1	2	2	1	1	0	0	0	0	0	0	0	1	2	1	1	1	2	4	1	2	2	2	1	1	1	0	0	1	1	1	1	1
1	2	2	1	2	0	0	0	0	0	0	0	1	2	1	2	2	1	1	2	2	2	2	1	1	1	0	0	1	1	1	1	1
2
1	2	1	1	1	0	0	1	1	0	0	0	0	1	2
1	2	2	1	2	0	0	0	0	0	0	0	1	2	1	4	1	1	1	1	2	2	1	1	1	0	0	0	1	1	1	1	0
2
2
1	2	1	1	1	0	0	1	0	0	0	0	0	3	1	2	2	1	1	1	1	2	1	1	1	1	0	0	1	1	1	1	1
2
2
2
2
1	2	1	1	2	0	0	0	1	0	0	0	0	4	1	1	2	3	1	3	1	2	1	1	0	0	0	0	1	1	1	1	0
2
2
1	2	2	1	2	0	0	0	0	0	0	0	1	2	2
2
1	2	1	1	2	0	0	0	0	0	0	0	1	4	2
1	2	2	1	2	1	1	0	0	0	0	0	0	4	2
2
1	2	1	1	2	1	1	0	0	0	0	0	0	1	2
2
2
2
1	2	2	1	2	0	0	0	0	0	0	0	1	1	2
1	2	2	1	2	1	0	0	0	0	0	0	0	1	1	4	1	2	3	2	2	2	1	1	1	1	0	0	1	1	1	1	1
1	2	1	1	1	0	0	0	1	0	0	0	0	1	2
1	2	1	1	2	0	0	0	0	0	0	0	1	2	2
2
2
2
2
1	2	1	1	1	1	0	1	0	0	0	0	0	4	1	4	1	5	2	2	1	2	1	1	0	1	0	0	1	0	1	0	0
1	2	1	1	2	0	0	0	1	0	0	0	0	1	1	1	1	3	1	2	1	2	2	0	0	0	0	1	1	1	1	1	1
1	2	2	1	1	0	0	0	0	0	0	0	1	3	1	4	2	1	4	1	2	2	1	0	0	0	0	1	1	0	1	1	0
2
1	2	1	1	2	0	0	0	0	0	0	0	1	1	2
1	2	1	1	2	0	0	0	0	0	0	0	1	3	1	4	2	5	1	3	2	2	1	0	1	1	0	0	1	1	1	1	1
2
1	2	2	1	2	0	0	0	0	0	0	0	1	1	2
2
1	2	2	1	2	0	0	0	0	0	0	0	1	1	2
2
2
1	2	2	1	2	0	0	0	0	0	0	0	1	2	1	2	1	2	1	3	2	2	2	1	1	1	0	0	0	1	1	1	0
1	2	1	1	2	1	0	1	0	0	0	0	0	1	2
2
2
2
1	2	2	1	2	0	0	0	1	0	0	0	0	4	2
2
1	2	2	1	2	1	1	1	0	0	0	0	0	4	2
1	2	2	1	1	1	0	1	1	0	0	0	0	2	2
1	2	2	1	1	0	0	0	0	0	0	0	1	2	2
1	2	2	1	1	0	0	0	0	0	0	0	1	4	2
2
1	2	2	1	1	1	0	1	1	0	0	0	0	4	2
1	2	1	1	2	1	0	0	0	0	0	0	0	2	2
2
2
1	2	2	1	2	0	0	0	0	0	0	0	1	3	1	4	2	2	3	1	1	2	1	1	1	1	0	0	1	1	0	1	0
1	2	2	1	2	0	0	0	1	0	0	0	0	2	2
1	2	1	1	1	0	0	0	0	0	0	0	1	1	1	1	2	5	1	1	1	2	2	1	1	1	0	0	0	0	1	1	1
1	2	1	1	2	0	0	0	0	0	0	0	1	1	2
2
2
1	2	1	1	2	0	0	0	0	0	0	0	1	1	1	2	1	3	1	3	1	2	1	1	1	1	0	0	1	1	1	0	0
1	2	1	1	2	0	0	0	0	0	0	0	1	4	2
1	2	2	1	2	0	1	0	0	0	1	0	0	2	2
2
1	2	2	1	2	0	0	0	0	0	0	0	1	4	2
1	2	2	1	2	1	1	1	1	0	1	0	0	4	1	4	1	5	3	2	2	2	2	1	1	1	0	0	0	1	0	1	1
2
1	2	1	1	1	0	0	0	0	0	0	0	1	3	2
1	2	2	1	1	0	0	0	0	0	0	0	1	1	2
1	2	2	1	2	0	1	0	0	0	0	0	0	1	1	4	2	5	1	1	1	2	1	1	1	1	0	0	1	1	1	1	1
1	2	1	1	2	0	0	0	0	0	0	0	1	4	1	4	2	4	1	1	2	2	1	1	1	0	0	0	1	1	1	1	0
2
1	2	1	1	2	0	0	0	0	0	0	0	1	4	1	4	1	3	3	1	2	2	1	1	0	0	0	0	1	1	1	1	1
2
1	2	2	1	1	0	0	0	0	0	0	0	1	2	1	2	1	5	1	1	2	2	1	1	1	0	0	0	0	0	0	0	1
2
1	2	2	1	2	0	0	0	0	0	0	0	1	1	1	2	1	4	2	3	1	2	1	1	1	1	0	0	1	1	1	1	1
1	2	2	1	1	0	0	0	1	0	0	0	0	4	2
1	2	2	1	1	0	0	0	0	0	0	0	1	4	1	3	1	4	2	3	1	2	2	1	0	1	0	0	1	0	1	1	1
1	2	2	1	1	0	0	0	0	0	0	0	1	2	2
1	2	2	1	1	0	0	0	1	0	1	0	0	2	2
1	2	2	1	1	0	0	0	0	0	0	0	1	4	2
1	2	1	1	1	0	0	0	1	0	0	0	0	4	2
1	2	2	1	2	1	0	1	0	0	0	0	0	1	2
2
2
2
1	2	2	1	1	0	0	0	0	0	0	0	1	4	2
1	2	1	1	1	0	0	0	0	0	0	0	1	3	2
1	2	1	1	1	0	0	0	0	0	0	0	1	1	2
1	2	2	1	2	0	0	0	0	0	0	0	1	1	2
1	2	2	1	2	0	0	0	0	0	0	0	1	3	1	3	1	5	2	3	1	2	2	1	1	0	0	0	1	1	1	1	1
1	2	1	1	1	0	0	0	0	0	0	0	1	3	1	4	2	1	1	3	2	2	1	1	0	0	0	0	1	1	1	1	1
2
1	2	2	1	2	0	0	0	1	0	0	0	0	2	1	1	2	2	2	3	1	2	2	1	1	0	0	0	0	1	0	0	0
1	2	1	1	1	0	0	0	0	0	0	0	1	3	2
2
1	2	2	1	2	0	1	1	1	0	0	0	0	3	1	4	2	5	1	2	1	2	2	1	0	0	0	0	1	0	1	0	0
2
2
1	2	2	1	1	1	0	0	1	0	0	0	0	1	2
1	2	2	1	1	0	0	0	0	0	0	0	1	4	2
1	2	1	1	1	0	0	0	0	0	0	0	1	4	1	4	1	5	4	2	2	2	2	1	1	1	0	0	0	0	1	1	1
1	2	2	1	2	0	0	0	0	0	0	0	1	3	1	2	2	1	2	3	1	2	2	1	1	1	0	0	0	0	1	1	1
2
2
1	2	1	1	2	0	0	0	0	0	0	0	1	3	1	3	2	5	3	1	1	2	2	1	1	0	0	0	0	1	0	1	0
2
2
2
2
2
2
1	2	2	1	1	0	0	0	1	0	0	0	0	3	1	4	1	3	3	3	2	2	2	1	1	0	0	0	1	1	1	1	1
2
1	2	2	1	2	0	1	0	0	0	0	0	0	2	2
1	2	1	1	2	1	1	1	0	0	0	0	0	2	2
2
1	2	2	1	1	0	0	0	0	0	0	0	1	4	2
1	2	1	1	2	0	0	0	0	0	0	0	1	3	1	1	2	5	3	2	1	2	1	1	1	1	0	0	1	0	1	1	1
2
1	2	2	1	1	1	0	1	1	0	0	0	0	3	1	2	1	4	1	2	1	2	2	1	1	1	0	0	1	1	0	1	1
1	2	2	1	1	0	0	0	0	0	0	0	1	4	2
2
2
2
1	2	1	1	2	0	0	0	0	0	0	0	1	2	2
2
2
1	2	1	1	2	0	0	0	0	0	0	0	1	3	2
2
1	2	2	1	2	1	1	1	1	0	1	0	0	2	1	4	2	4	3	2	2	2	1	1	1	1	0	0	1	1	1	1	1
1	2	2	1	2	0	0	1	0	0	0	0	0	3	2
1	2	1	1	2	0	0	0	0	0	0	0	1	2	2
2
1	2	2	1	2	1	0	0	0	0	0	0	0	3	2
2
2
2
2
1	2	2	1	2	1	0	0	0	0	0	0	0	2	2
1	2	2	1	1	0	0	0	1	0	0	0	0	3	2
1	2	2	1	2	0	0	0	0	0	0	0	1	4	1	4	2	1	1	1	1	2	1	1	0	0	0	0	0	0	1	1	1
1	2	1	1	2	0	0	0	0	0	0	0	1	3	1	4	2	3	2	1	2	2	2	1	1	0	0	0	0	0	0	0	1
2
2
1	2	1	1	2	0	0	0	0	0	1	0	0	4	2
1	2	2	1	2	1	0	1	0	0	0	0	0	1	2
1	2	2	1	2	0	0	0	0	0	0	0	1	2	2
2
2
2
2
2
1	2	1	1	1	0	0	0	0	0	0	0	1	2	1	2	1	5	4	3	1	2	1	1	0	1	0	0	1	0	0	0	0
1	2	1	1	2	0	0	0	0	0	0	0	1	1	2
2
2
1	2	1	1	2	1	0	1	0	0	0	0	0	2	2
2
2
1	2	1	1	2	1	0	0	0	0	0	0	0	2	1	3	1	3	4	2	2	2	1	1	0	0	0	0	0	0	0	1	1
2
2
2
1	2	2	1	2	1	1	1	0	0	0	0	0	1	1	4	2	1	3	2	2	2	2	1	1	1	0	0	1	1	1	1	1
1	2	2	1	1	0	0	0	0	0	0	0	1	3	2
2
2
1	2	1	1	2	0	0	0	0	0	0	0	1	4	2
1	2	2	1	2	0	0	1	0	0	0	0	0	4	2
1	2	1	1	1	0	0	0	0	0	0	0	1	3	2
2
2
2
2
1	2	2	1	2	0	1	0	1	0	0	0	0	4	2
2
1	2	1	1	2	0	0	0	0	0	0	0	1	3	2
1	2	1	1	1	0	0	0	0	0	0	0	1	4	2
1	2	2	1	2	0	0	0	1	0	1	0	0	4	1	4	2	4	4	2	1	2	2	1	1	1	0	0	1	1	1	1	1
2
1	2	1	1	2	1	0	0	0	0	0	0	0	4	1	1	1	1	1	3	2	1	2	1	1	0	0	0	1	1	1	1	1
2
1	2	1	1	2	0	0	0	0	0	0	0	1	3	2
2
1	2	1	1	2	0	1	0	0	0	0	0	0	3	2
2
1	2	2	1	2	0	0	0	0	0	0	0	1	4	1	3	1	5	1	2	1	2	2	1	0	1	0	0	1	1	1	1	0
1	2	2	1	2	0	1	1	1	0	0	0	0	3	2
1	2	2	1	1	0	0	0	0	0	1	0	0	3	1	3	2	5	3	1	2	2	1	0	1	0	0	0	1	1	1	1	1
2
1	2	1	1	1	0	0	0	0	0	0	0	1	2	1	4	1	4	3	2	2	2	2	1	1	1	0	0	1	1	1	1	0
1	2	2	1	1	0	0	0	0	0	0	0	1	4	2
2
2
1	2	2	1	2	0	0	0	0	0	0	0	1	4	2
1	2	2	1	1	0	0	1	1	0	0	0	0	4	2
2
2
2
1	2	1	1	1	1	0	0	0	0	1	0	0	4	1	1	1	1	1	3	1	2	1	1	0	0	0	0	0	0	0	0	1
1	1	1	1	2	1	0	0	0	0	0	0	0	1	1	4	2	3	3	3	2	2	2	0	1	0	0	0	0	1	0	0	0
1	2	2	1	1	0	0	0	0	0	0	0	1	4	2
1	2	2	1	1	1	1	1	1	0	0	0	0	3	1	3	2	4	3	3	1	2	2	1	1	1	0	0	1	1	1	1	1
1	2	2	1	2	0	0	0	0	0	0	0	1	4	2
1	2	1	1	2	1	0	0	0	0	0	0	0	1	2
1	2	1	1	2	0	1	1	1	0	1	0	0	2	2
2
2
1	2	2	1	2	0	0	0	0	0	0	0	1	3	2
2
1	2	2	1	1	0	0	0	0	0	0	0	1	2	2
2
2
1	2	1	1	1	1	0	1	0	0	1	0	0	4	1	1	1	1	1	3	1	2	1	1	0	0	0	0	0	0	0	0	1
2
2
2
1	2	2	1	1	1	1	0	0	0	0	0	0	2	2
2
1	2	2	1	2	1	0	0	0	0	0	0	0	3	2
1	2	2	1	1	0	0	0	0	0	0	0	1	3	1	1	2	4	1	1	2	2	1	1	1	0	0	0	0	0	1	1	1
1	2	1	1	2	0	0	0	0	0	0	0	1	2	2
2
2
1	2	2	1	1	1	0	0	1	0	0	0	0	3	2
1	2	2	1	2	1	0	1	0	0	0	0	0	3	2
2
2
2
2
2
1	2	2	1	2	0	0	0	0	0	0	0	1	1	2
1	2	1	1	1	1	0	1	0	0	0	0	0	2	2
1	2	2	1	2	0	0	0	0	0	0	0	1	3	2
2
1	2	2	1	2	0	0	0	0	0	0	0	1	1	2
1	2	1	1	1	0	0	0	0	0	0	0	1	1	1	2	1	1	1	1	1	2	1	0	1	1	0	0	0	0	1	0	0
2
2
1	2	2	1	1	1	0	0	0	0	0	0	0	1	2
2
1	2	2	1	2	0	0	0	0	0	0	0	1	1	2
1	2	1	1	1	0	0	0	0	0	0	0	1	3	2
1	2	2	1	1	0	0	0	1	0	0	0	0	4	2
2
1	2	1	1	2	0	0	0	0	0	0	0	1	3	2
2
2
2
2
2
2
1	2	2	1	1	1	0	1	0	0	0	0	0	1	2
1	2	2	1	2	0	0	0	0	0	0	0	1	3	2
1	2	2	1	2	0	0	0	0	0	0	0	1	1	1	1	2	1	2	2	2	2	2	1	1	1	0	0	1	1	1	1	1
1	2	1	1	1	1	0	0	0	0	0	0	0	4	2
1	2	2	1	2	0	0	0	0	0	0	0	1	2	2
2
1	2	1	1	2	0	0	0	0	0	0	0	1	2	2
1	2	1	1	1	1	0	0	1	0	1	0	0	1	2
2
1	2	1	1	1	0	0	0	0	0	0	0	1	4	2
1	2	2	1	2	0	1	1	0	0	1	0	0	4	2
1	2	1	1	2	0	0	1	1	0	0	0	0	4	2
1	2	1	1	1	0	0	0	1	0	0	0	0	2	2
2
1	2	2	1	1	0	0	0	1	0	0	0	0	3	1	3	2	1	3	1	1	2	1	1	0	0	0	0	1	1	0	1	1
2
2
1	2	2	1	1	0	0	0	0	0	0	0	1	3	1	4	2	3	1	1	2	2	1	1	1	0	0	0	1	1	0	0	0
2
2
1	2	2	1	2	0	0	0	0	0	0	0	1	3	2
1	2	2	1	2	0	0	0	0	0	0	0	1	4	2
2
1	2	2	1	1	1	0	0	0	0	0	0	0	2	1	4	2	5	4	2	1	2	1	1	1	1	0	0	1	1	1	1	1
1	2	2	1	2	1	0	0	0	0	0	0	0	1	2
2
2
2
1	2	1	1	1	0	0	0	0	0	0	0	1	1	2
1	2	2	1	2	0	0	0	0	0	0	0	1	4	2
2
1	2	1	1	2	0	0	0	0	0	0	0	1	1	2
2
1	2	2	1	1	0	1	1	0	0	0	0	0	2	2
2
2
2
2
1	2	1	1	1	0	0	1	0	0	1	0	0	2	2
1	1	1	1	2	1	0	0	0	0	0	0	0	1	1	1	1	1	1	1	1	2	1	0	1	0	0	0	1	0	0	0	0
1	2	2	1	2	0	0	0	0	0	0	0	1	1	2
2
2
2
2
2
2
2
1	2	2	1	1	0	0	0	0	0	0	0	1	4	2
2
1	2	2	1	1	0	0	1	1	0	0	0	0	1	1	4	2	1	1	1	2	2	2	1	1	1	0	0	1	1	1	1	1
1	2	1	1	1	0	0	0	0	0	0	0	1	2	2
2
1	2	2	1	1	0	0	0	0	0	0	0	1	1	1	3	2	1	3	2	1	2	2	1	0	0	0	0	1	1	1	0	0
1	2	1	1	2	0	0	0	1	0	0	0	0	2	2
2
1	2	1	1	1	1	0	1	0	0	1	0	0	2	1	3	1	5	1	1	1	2	2	1	1	1	0	0	0	0	0	1	0
1	2	2	1	2	0	0	0	0	0	0	0	1	3	1	4	1	1	1	2	1	2	1	1	1	1	0	0	1	1	1	0	0
2
2
2
1	2	2	1	2	0	0	0	0	0	0	0	1	4	2
2
1	2	1	1	2	0	0	0	0	0	0	0	1	4	2
1	2	1	1	2	1	0	1	1	0	0	0	0	4	2
2
2
1	2	1	1	2	0	0	0	0	0	0	0	1	4	2
1	2	2	1	2	0	0	0	0	0	0	0	1	3	1	1	1	2	3	3	1	2	1	1	1	1	0	0	0	1	1	1	1
1	2	1	1	2	0	0	0	0	0	0	0	1	1	2
1	2	2	1	2	0	0	0	0	0	0	0	1	3	2
2
1	2	2	1	2	0	0	0	0	0	0	0	1	3	2
2
2
1	2	2	1	1	0	0	0	0	0	0	0	1	2	2
2
2
2
2
1	2	2	1	1	0	0	0	0	0	0	0	1	2	1	2	2	4	1	3	2	2	1	1	1	1	0	0	0	0	0	1	0
2
2
2
2
1	2	1	1	2	0	0	0	0	0	0	0	1	1	2
2
2
1	2	1	1	2	1	0	0	0	0	0	0	0	1	2
1	2	2	1	2	0	1	1	1	0	0	0	0	1	2
2
2
1	2	1	1	1	1	0	0	0	0	0	0	0	2	2
2
1	2	2	1	2	0	0	0	0	0	0	0	1	4	2
1	2	2	1	2	0	0	0	0	0	0	0	1	3	1	1	2	3	1	2	2	2	2	1	1	1	0	0	1	1	1	1	0
2
1	2	2	1	2	0	0	0	0	0	0	0	1	2	2
1	2	2	1	2	0	0	0	0	0	0	0	1	1	1	4	2	1	4	1	1	2	2	1	1	0	0	0	1	0	1	0	0
2
1	2	2	1	2	0	0	0	0	0	0	0	1	3	1	4	2	5	1	2	2	2	2	1	1	1	0	0	0	0	1	0	0
1	2	2	1	1	1	0	0	0	0	0	0	0	2	2
1	2	1	1	2	0	0	0	0	0	0	0	1	3	2
1	2	2	1	1	0	0	1	1	0	0	0	0	2	2
1	2	1	1	2	0	0	0	0	0	0	0	1	1	2
1	2	2	1	1	0	0	0	0	0	0	0	1	1	1	4	1	4	4	2	2	2	1	1	1	1	0	0	0	0	1	1	0
1	2	2	1	1	0	0	0	0	0	0	0	1	1	2
1	2	1	1	1	0	0	0	0	0	0	0	1	3	1	3	2	5	3	1	1	2	2	1	0	0	0	0	0	1	0	1	0
1	2	2	1	2	0	0	0	0	0	0	0	1	1	1	1	1	3	2	3	2	2	1	0	0	1	0	0	0	0	1	1	1
2
1	2	2	1	1	0	0	0	0	0	0	0	1	1	1	3	2	4	4	3	1	2	1	1	0	0	0	0	1	1	1	0	0
1	2	1	1	2	0	0	0	1	0	0	0	0	1	1	3	2	2	2	1	2	2	2	0	1	0	0	0	0	1	0	1	1
2
2
2
2
2
1	2	1	1	2	0	0	0	0	0	0	0	1	3	2
2
2
2
2
1	2	1	1	2	0	0	0	0	0	0	0	1	1	2
1	2	2	1	2	0	0	0	0	0	0	0	1	2	2
2
1	2	2	1	2	1	0	0	0	0	0	0	0	1	2
1	2	2	1	1	0	0	0	1	0	0	0	0	2	2
1	2	1	1	2	0	0	0	0	0	0	0	1	4	2
2
1	2	2	1	2	0	0	0	0	0	0	0	1	1	2
2
2
1	2	2	1	1	1	0	1	0	0	0	0	0	3	1	3	1	4	3	3	1	2	1	1	1	1	0	0	1	1	1	1	1
1	2	1	1	2	0	0	0	1	0	0	0	0	4	2
2
1	2	1	1	2	0	0	0	0	0	0	0	1	4	1	1	2	1	2	2	2	2	2	1	0	0	0	0	1	1	1	1	0
1	2	2	1	2	0	0	0	0	0	0	0	1	1	2
1	2	2	1	2	0	0	0	0	0	0	0	1	4	2
2
1	2	2	1	2	0	0	0	0	0	0	0	1	3	1	1	1	1	1	3	2	2	1	1	1	1	0	0	0	0	1	0	0
1	2	2	1	2	0	0	0	0	0	0	0	1	2	2
2
2
1	2	2	1	1	0	0	0	0	0	0	0	1	4	1	3	1	3	4	1	1	2	2	1	1	1	0	0	0	0	1	0	0
[truncated: 2,848 more rows]
